# Supplementary material for: Prevalence of human respiratory pathogens and associated mucosal cytokine levels in young children and adults: a cross-sectional observational study in the Netherlands during the winter of 2012/2013
Source: Pathog Dis. 2024 May 7;82:ftae010. doi: 10.1093/femspd/ftae010 (PMC11132126; doi:10.1093/femspd/ftae010)
Supplement: ftae010_Supplemental_Files [file ftae010_supplemental_files.zip]

Archive with 2 entries (2 files):
- Supplementary_data.xlsx
- Supplementary_figures.pdf
