# Supplementary material for: Prevalence of human respiratory pathogens and associated mucosal cytokine levels in young children and adults: a cross-sectional observational study in the Netherlands during the winter of 2012/2013
Source: Pathog Dis. 2024 May 7;82:ftae010. doi: 10.1093/femspd/ftae010 (PMC11132126; doi:10.1093/femspd/ftae010)
Supplement: ftae010_Supplemental_Files [file ftae010_supplemental_files.zip › Supplementary_data.xlsx]

## Sheet: DataParticipants
ID	Sampling_date	AgeDays	AgeYears	Sex	BMI	Symptoms	Childcare	Siblings
OK3-11-001	2012-10-01	333		1		2	2	1
OK3-11-002	2012-10-09	336		2		2	2	2
OK3-11-003	2012-10-01	320		1		1	1	1
OK3-11-004	2012-10-09	327		1		2	2	1
OK3-11-005	2012-10-04	331		2		2	2	2
OK3-11-006	2012-10-05	324		2		1	2	1
OK3-11-007	2012-10-01	330		2		2	2	2
OK3-11-008	2012-10-02	326		2		1	2	1
OK3-11-009	2012-10-05	336		2		1	2	2
OK3-11-010	2012-10-19	337		2		1	2	1
OK3-11-011	2012-10-02	317		2		1	2	1
OK3-11-012	2012-10-03	332		2		2	2	1
OK3-11-013	2012-10-05	334		1		1	2	1
OK3-11-014	2012-10-11	329		2		1	2	2
OK3-11-015	2012-10-03	309		1		2	2	2
OK3-11-016	2012-10-08	330		2		1	1	1
OK3-11-017	2012-10-18	333		1		2	2	1
OK3-11-018	2012-10-10	321		1		1	1	2
OK3-11-019	2012-10-05	336		2		1	1	2
OK3-11-020	2012-10-05	336		2		1	1	2
OK3-11-021	2012-10-18	327		2		1	2	2
OK3-11-022	2012-10-18	329		1		1	2	2
OK3-11-023	2012-10-17	341		1		1	2	1
OK3-11-024	2012-10-22	338		1		1	2	1
OK3-11-026	2012-10-18	337		2		1	2	1
OK3-11-027	2012-10-10	330		2		1	2	2
OK3-11-028	2012-10-09	314		1		2	2	1
OK3-11-029	2012-10-25	338		2		1	2	1
OK3-11-030	2012-10-12	340		1		1	2	2
OK3-11-031	2012-10-23	337		2		1	1	2
OK3-11-032	2012-10-17	334		2		2	1	1
OK3-11-033	2012-10-15	329		1		2	2	2
OK3-11-035	2012-10-23	330		1		1	2	2
OK3-11-036	2012-10-19	328		2		1	2	2
OK3-11-037	2012-10-16	332		1		1	2	1
OK3-11-038	2012-10-26	344		2		1	2	1
OK3-11-039	2012-10-30	354		2		1	1	1
OK3-11-040	2012-10-12	336		1		1	1	1
OK3-11-041	2012-10-18	343		2		1	2	2
OK3-11-043	2012-10-19	335		2		1	2	2
OK3-11-044	2012-10-19	335		2		1	2	2
OK3-11-045	2012-10-31	350		1		1	2	2
OK3-11-046	2012-10-17	330		2		1	2	2
OK3-11-047	2012-10-26	337		1		1	2	2
OK3-11-048	2012-10-30	342		2		2	2	1
OK3-11-050	2012-10-25	336		1		1	1	1
OK3-11-051	2012-10-19	328		1		1	1	2
OK3-11-052	2012-11-02	332		2		2	1	1
OK3-11-053	2012-11-06	331		1		2	1	1
OK3-11-054	2012-11-14	322		1		1	1	1
OK3-11-055	2012-10-29	333		2		1	1	1
OK3-11-056	2012-11-01	335		2		1	2	2
OK3-11-058	2012-10-24	338		1		1	2	2
OK3-11-059	2012-11-07	339		2		1	2	1
OK3-11-060	2012-11-06	343		2		1	2	1
OK3-11-061	2012-11-07	327		1		1	1	1
OK3-11-062	2012-11-05	340		2		2	2	1
OK3-11-064	2012-10-23	320		2		1	2	1
OK3-11-065	2012-10-29	333		2		1	1	1
OK3-11-066	2012-11-01	333		2		1	2	2
OK3-11-067	2012-11-16	333		1		2	2	2
OK3-11-068	2012-11-01	315		1		1	1	1
OK3-11-069	2012-10-29	328		2		2	2	1
OK3-11-070	2012-11-12	317		2		1	1	2
OK3-11-072	2012-11-02	329		1		1	2	1
OK3-11-073	2012-11-02	314		1		1	2	2
OK3-11-074	2012-10-30	322		1		2	1	1
OK3-11-075	2012-11-06	327		2		1	2	1
OK3-11-076	2012-11-06	331		2		1	2	1
OK3-11-077	2012-11-05	335		2		1	1	2
OK3-11-078	2012-11-12	323		2		1	1	2
OK3-11-079	2012-11-12	328		1		1	1	1
OK3-11-080	2012-11-14	329		1		2	2	1
OK3-11-081	2012-11-02	335		1		2	2	2
OK3-11-082	2012-11-19	343		2		1	2	2
OK3-11-083	2012-11-01	316		1		1	1	2
OK3-11-084	2012-11-07	314		2		1	1	2
OK3-11-085	2012-11-21	327		1		1	2	1
OK3-11-086	2012-11-01	332		2		1	2	1
OK3-11-087	2012-11-14	352		2		1	2	2
OK3-11-088	2012-11-05	329		2		1	1	2
OK3-11-089	2012-11-02	331		1		1	2	2
OK3-11-090	2012-11-08	334		2		1	2	1
OK3-11-091	2012-11-06	336		1		1	2	1
OK3-11-092	2012-11-12	327		2		1	1	1
OK3-11-093	2012-11-19	330		1		2	1	1
OK3-11-094	2012-11-13	322		1		2	2	1
OK3-11-095	2012-11-07	334		1		1	2	2
OK3-11-096	2012-11-07	335		1		2	1	2
OK3-11-097	2012-11-14	322		2		1	2	1
OK3-11-098	2012-11-21	334		2		1	2	2
OK3-11-099	2012-11-21	334		2		1	2	2
OK3-11-100	2012-11-21	317		1		1	1	2
OK3-11-101	2012-12-10	322		2		1	2	2
OK3-11-102	2012-11-23	313		2		1	2	1
OK3-11-103	2013-01-09	351		2		1	2	2
OK3-11-104	2012-12-19	330		1		1	2	2
OK3-11-105	2012-12-14	320		2		2	2	1
OK3-11-106	2012-11-22	322		1		1	1	2
OK3-11-107	2012-11-21	312		1		1	2	1
OK3-11-108	2012-12-05	334		1		1	2	1
OK3-11-109	2012-11-09	320		2		2	2	2
OK3-11-110	2012-11-13	332		2		2	1	1
OK3-11-111	2012-11-30	319		2		2	2	1
OK3-11-112	2012-12-14	328		2		1	2	2
OK3-11-114	2012-11-15	333		1		1	2	2
OK3-11-115	2012-11-16	329		1		2	2	2
OK3-11-116	2012-11-13	329		1		2	1	2
OK3-11-117	2012-11-14	332		2		1	2	1
OK3-11-120	2012-11-16	326		1		1	2	1
OK3-11-122	2012-11-15	330		1		1	2	1
OK3-11-123	2012-11-19	333		1		2	1	2
OK3-11-124	2012-12-07	330		1		1	2	2
OK3-11-125	2012-12-03	330		2		2	2	2
OK3-11-126	2012-11-19	337		1		2	2	2
OK3-11-127	2012-11-29	330		1		1	2	1
OK3-11-128	2012-11-14	331		1		1	2	2
OK3-11-130	2012-12-10	333		2		1	2	1
OK3-11-131	2012-11-27	325		2		1	1	1
OK3-11-132	2012-11-15	334		2		1	2	2
OK3-11-133	2012-11-22	328		1		1	2	2
OK3-11-134	2012-11-21	331		1		1	2	2
OK3-11-135	2012-11-28	362		2		2	2	2
OK3-11-136	2012-12-04	335		2		1	2	2
OK3-11-137	2012-11-19	321		1		1	2	2
OK3-11-138	2012-11-16	337		2		2	2	1
OK3-11-139	2012-11-16	320		1		1	2	1
OK3-11-140	2012-11-16	319		1		2	2	2
OK3-11-141	2012-11-30	334		2		1	2	2
OK3-11-142	2012-11-23	318		2		1	2	2
OK3-11-143	2012-12-28	333		1		1	2	2
OK3-11-146	2012-11-21	317		2		1	2	2
OK3-11-147	2012-12-04	319		2		2	2	2
OK3-11-148	2012-12-04	332		2		1	2	2
OK3-11-149	2012-12-18	323		1		1	2	1
OK3-11-150	2012-11-28	335		2		1	2	1
OK3-11-151	2012-12-04	330		1		1	1	2
OK3-11-152	2012-11-30	320		2		1	1	2
OK3-11-153	2012-12-21	350		1		1	2	2
OK3-11-154	2012-12-06	329		1		1	2	1
OK3-11-155	2012-12-13	326		1		1	1	2
OK3-11-156	2012-12-13	321		1		2	2	1
OK3-11-157	2012-12-04	319		2		2	2	1
OK3-11-158	2012-12-05	312		2		2	2	1
OK3-11-159	2013-01-02	339		1		1	2	1
OK3-11-160	2012-11-29	331		1		1	1	2
OK3-11-161	2012-11-22	324		2		1	1	2
OK3-11-162	2012-12-12	317		2		1	2	2
OK3-11-163	2012-12-05	333		1		2	2	2
OK3-11-164	2012-11-21	323		1		1	2	2
OK3-11-165	2012-12-06	329		2		2	2	1
OK3-11-166	2012-12-05	323		2		2	2	1
OK3-11-167	2012-11-28	338		2		1	1	2
OK3-11-168	2012-12-03	323		1		1	1	1
OK3-11-169	2012-11-23	325		2		1	2	1
OK3-11-170	2012-12-05	338		1		1	1	1
OK3-11-171	2012-12-13	326		1		1	2	1
OK3-11-172	2012-12-10	322		2		2	2	2
OK3-11-173	2012-12-07	321		1		1	2	2
OK3-11-174	2012-11-30	331		2		1	2	2
OK3-11-175	2012-12-10	330		2		2	2	1
OK3-11-176	2012-12-11	315		1		1	2	1
OK3-11-177	2012-12-07	327		1		1	2	2
OK3-11-180	2012-11-29	325		2		1	1	2
OK3-11-182	2012-12-03	329		2		2	2	1
OK3-11-183	2012-12-05	332		2		2	2	1
OK3-11-184	2012-11-29	324		1		1	2	1
OK3-11-185	2012-12-05	326		1		1	2	2
OK3-11-186	2012-11-28	315		1		1	2	2
OK3-11-187	2012-12-12	329		2		2	2	2
OK3-11-189	2012-12-18	331		1		2	2	1
OK3-11-190	2012-11-28	321		2		1	2	1
OK3-11-191	2012-12-12	317		1		2	2	1
OK3-11-192	2012-11-28	329		2		1	1	1
OK3-11-193	2013-01-02	341		1		1	2	2
OK3-11-194	2012-11-30	329		1		2	2	2
OK3-11-195	2012-12-19	330		1		1	2	1
OK3-11-196	2012-12-06	357		2		1	1	2
OK3-11-197	2012-12-13	335		1		2	2	2
OK3-11-198	2012-12-28	340		2		1	2	2
OK3-11-199	2012-12-03	323		1		1	2	1
OK3-11-200	2012-12-11	329		1		2	2	2
OK3-11-201	2012-12-17	313		2		2	2	2
OK3-11-202	2012-12-17	313		2		2	2	2
OK3-11-203	2012-12-20	311		2		1	1	2
OK3-11-205	2012-12-19	310		1		1	2	1
OK3-11-206	2012-12-19	345		2		2	1	2
OK3-11-207	2012-12-13	324		1		1	2	2
OK3-11-208	2012-12-05	309		1		1	2	1
OK3-11-209	2012-12-10	316		1		1	1	2
OK3-11-210	2012-12-11	330		1		2	1	1
OK3-11-211	2012-12-14	335		1		1	2	1
OK3-11-212	2012-12-04	308		1		1	2	1
OK3-11-213	2012-12-03	333		2		2	2	2
OK3-11-214	2013-01-02	341		2		1	2	1
OK3-11-215	2012-12-17	317		1		1	1	2
OK3-11-216	2013-01-07	326		1		2	2	1
OK3-11-217	2012-12-13	323		1		2	1	2
OK3-11-218	2012-12-14	319		1		2	2	1
OK3-11-219	2012-12-19	321		1		1	2	2
OK3-11-220	2012-12-14	321		1		2	2	1
OK3-11-221	2012-12-21	332		1		1	1	2
OK3-11-222	2012-12-19	330		1		1	2	2
OK3-11-223	2012-12-19	320		1		1	2	2
OK3-11-224	2012-12-21	321		2		1	2	2
OK3-11-225	2012-12-18	336		1		1	1	2
OK3-11-226	2012-12-18	336		2		1	1	2
OK3-11-227	2012-12-07	332		2		2	2	1
OK3-11-228	2012-12-28	315		2		1	2	1
OK3-11-229	2012-12-20	322		2		1	2	2
OK3-11-230	2012-12-17	325		1		2	2	1
OK3-11-231	2012-12-20	314		1		1	2	1
OK3-11-232	2013-01-02	337		2		1	2	2
OK3-11-233	2012-12-27	318		1		2	2	1
OK3-11-234	2013-01-10	329		2		1	1	2
OK3-11-235	2012-12-12	330		1		1	2	1
OK3-11-238	2012-12-17	309		1		2	1	2
OK3-11-239	2012-12-21	312		2		1	2	2
OK3-11-240	2013-01-02	330		2		1	2	1
OK3-11-241	2013-01-08	324		2		1	1	2
OK3-11-242	2013-01-11	329		1		1	2	1
OK3-11-243	2013-01-14	345		1		1	2	1
OK3-11-244	2013-01-08	323		1		1	2	2
OK3-11-245	2012-12-13	318		1		1	1	2
OK3-11-246	2013-01-10	323		2		1	2	1
OK3-11-247	2013-01-10	321		2		1	2	2
OK3-11-248	2013-01-21	338		2		1	2	1
OK3-11-249	2012-12-21	323		1		1	1	1
OK3-11-250	2013-01-04	336		2		1	1	1
OK3-11-252	2013-01-14	325		1		1	2	2
OK3-11-253	2013-01-11	346		1		2	2	1
OK3-11-254	2012-12-19	320		2		2	2	1
OK3-11-255	2013-01-11	327		2		1	2	1
OK3-11-256	2012-12-14	309		1		2	2	2
OK3-11-257	2013-01-04	338		2		1	2	2
OK3-11-258	2012-12-21	310		2		1	2	2
OK3-11-259	2013-01-11	331		1		1	1	2
OK3-11-260	2013-01-11	328		1		1	2	1
OK3-11-261	2013-01-15	327		1		1	2	2
OK3-11-262	2013-01-11	330		2		2	2	1
OK3-11-263	2013-01-02	337		1		1	1	2
OK3-11-265	2012-12-19	321		2		1	2	1
OK3-11-266	2013-01-23	354		1		1	2	1
OK3-11-267	2012-12-17	323		2		2	2	1
OK3-11-268	2013-01-09	341		1		1	1	1
OK3-11-269	2012-12-20	323		2		2	2	2
OK3-11-270	2013-01-04	327		1		1	1	2
OK3-11-271	2013-01-09	332		2		1	2	1
OK3-11-272	2012-12-20	335		1		1	1	1
OK3-11-273	2013-01-18	328		1		2	2	2
OK3-11-274	2012-12-21	312		1		1	2	2
OK3-11-275	2012-12-21	316		1		1	2	1
OK3-11-276	2013-01-08	336		1		1	2	2
OK3-11-277	2013-01-16	332		1		1	2	1
OK3-11-278	2013-01-24	331		1		2	1	2
OK3-11-280	2013-01-25	334		1		1	2	1
OK3-11-281	2013-01-25	345		2		2	2	1
OK3-11-282	2013-01-24	332		2		1	1	1
OK3-11-283	2013-01-09	323		2		1	2	2
OK3-11-284	2013-01-28	333		2		1	1	2
OK3-11-285	2013-01-28	332		1		2	2	2
OK3-11-286	2013-02-06	329		1		1	2	2
OK3-11-287	2013-01-22	323		1		1	1	2
OK3-11-288	2013-02-06	331		2		1	2	2
OK3-11-289	2013-01-14	323		2		1	2	2
OK3-11-290	2013-01-14	336		2		1	1	1
OK3-11-291	2013-01-08	327		1		1	2	1
OK3-11-292	2013-01-02	329		2		1	2	1
OK3-11-293	2013-01-15	320		2		1	1	2
OK3-11-294	2013-01-03	310		1		1	2	1
OK3-11-296	2013-01-16	330		1		1	2	1
OK3-11-298	2013-01-03	331		1		1	1	2
OK3-11-299	2013-01-10	340		1		1	1	1
OK3-11-300	2013-01-10	341		2		1	1	2
OK3-11-301	2013-01-16	341		2		1	1	2
OK3-11-302	2013-01-15	351		2		1	2	1
OK3-11-303	2013-01-18	329		1		1	2	2
OK3-11-304	2013-02-15	327		1		1	2	2
OK3-11-305	2013-01-18	338		1		1	1	1
OK3-11-306	2013-01-31	328		2		1	2	2
OK3-11-307	2013-01-15	321		1		2	2	1
OK3-11-308	2012-12-28	322		1		1	2	1
OK3-11-309	2013-02-08	324		1		1	2	2
OK3-11-310	2013-01-10	329		1		1	1	2
OK3-11-311	2013-01-10	329		2		1	1	2
OK3-11-312	2013-01-03	330		2		1	1	2
OK3-11-313	2013-01-15	344		1		1	1	2
OK3-11-315	2013-02-06	341		1		1	1	2
OK3-11-316	2013-02-07	336		1		2	2	1
OK3-11-317	2013-01-24	334		1		2	2	2
OK3-11-318	2013-01-22	332		1		1	2	2
OK3-11-319	2013-01-03	321		1		2	1	2
OK3-11-320	2013-01-23	354		1		1	2	2
OK3-11-321	2013-01-28	331		1		2	2	1
OK3-11-322	2013-01-09	327		2		1	1	2
OK3-11-323	2013-01-25	319		1		2	1	2
OK3-11-324	2013-02-01	322		1		1	1	1
OK3-11-325	2013-01-29	319		2		2	2	2
OK3-11-326	2013-01-22	320		1		1	2	2
OK3-11-327	2013-02-11	326		1		2	2	2
OK3-11-328	2013-02-12	326		1		2	1	2
OK3-11-329	2013-01-18	331		2		1	1	2
OK3-11-330	2013-01-24	334		1		1	2	2
OK3-11-331	2013-01-22	332		2		1	1	2
OK3-11-332	2013-01-25	343		1		1	2	1
OK3-11-333	2013-02-05	320		2		1	2	1
OK3-11-334	2013-01-21	335		1		2	1	2
OK3-11-335	2013-02-18	327		1		2	2	1
OK3-11-336	2013-01-23	321		1		2	2	2
OK3-11-337	2013-01-15	336		2		1	1	1
OK3-11-338	2013-01-18	322		2		2	2	2
OK3-11-339	2013-02-18	331		2		1	2	2
OK3-11-340	2013-01-31	329		2		2	2	2
OK3-11-341	2013-02-06	328		2		1	2	2
OK3-11-342	2013-02-12	325		1		2	1	2
OK3-11-343	2013-02-08	337		2		1	2	2
OK3-11-344	2013-01-23	334		2		1	2	1
OK3-11-345	2013-02-06	323		2		2	2	2
OK3-11-346	2013-02-07	323		1		1	2	2
OK3-11-347	2013-02-13	327		2		1	2	2
OK3-11-348	2013-01-22	322		2		1	2	2
OK3-11-349	2013-01-22	322		1		1	2	2
OK3-11-350	2013-01-30	335		1		1	2	1
OK3-11-351	2013-02-08	351		1		2	2	2
OK3-11-352	2013-02-13	334		1		1	2	1
OK3-11-354	2013-02-13	333		1		1	2	2
OK3-11-355	2013-02-13	339		1		1	2	2
OK3-24-001	2012-10-10	738		2		1	2	1
OK3-24-003	2012-10-02	727		1		2	2	1
OK3-24-004	2012-10-11	736		2		1	2	2
OK3-24-005	2012-10-11	738		2		2	1	2
OK3-24-006	2012-10-17	742		1		1	2	2
OK3-24-008	2012-10-05	727		1		1	2	1
OK3-24-009	2012-10-05	735		2		1	1	2
OK3-24-010	2012-10-17	739		2		2	2	2
OK3-24-011	2012-10-15	737		1		1	2	2
OK3-24-012	2012-10-12	735		1		1	2	2
OK3-24-013	2012-10-10	738		2		1	2	2
OK3-24-015	2012-10-08	718		1		2	2	1
OK3-24-016	2012-10-12	742		2		2	2	1
OK3-24-017	2012-11-06	745		1		1	2	1
OK3-24-018	2012-11-07	757		2		2	2	2
OK3-24-020	2012-10-18	734		2		1	1	2
OK3-24-021	2012-10-30	737		2		1	2	2
OK3-24-022	2012-10-19	741		1		1	2	1
OK3-24-023	2012-10-11	737		1		1	1	2
OK3-24-024	2012-10-11	737		2		1	1	2
OK3-24-025	2012-10-19	745		1		1	1	2
OK3-24-026	2012-10-15	739		2		1	1	2
OK3-24-027	2012-10-24	748		1		1	2	1
OK3-24-028	2012-10-23	746		2		1	2	2
OK3-24-029	2012-10-29	749		1		1	1	2
OK3-24-030	2012-10-29	749		2		1	1	2
OK3-24-032	2012-10-24	743		2		1	2	1
OK3-24-033	2012-10-17	734		1		2	2	1
OK3-24-034	2012-10-19	732		2		2	2	1
OK3-24-035	2012-11-01	745		2		2	2	2
OK3-24-036	2012-10-31	734		1		1	2	2
OK3-24-037	2012-11-09	742		1		1	2	1
OK3-24-038	2012-10-12	742		2		1	2	1
OK3-24-039	2012-10-19	721		1		1	2	2
OK3-24-040	2012-11-01	744		2		1	2	2
OK3-24-043	2012-10-31	736		1		1	2	1
OK3-24-044	2012-11-01	737		2		1	2	2
OK3-24-045	2012-10-26	735		2		1	2	2
OK3-24-046	2012-10-24	729		2		1	2	2
OK3-24-047	2012-10-24	731		2		1	2	2
OK3-24-048	2012-11-14	755		2		2	2	2
OK3-24-049	2012-10-22	747		2		1	2	2
OK3-24-050	2012-10-25	730		2		1	1	2
OK3-24-051	2012-10-24	728		2		1	2	2
OK3-24-052	2012-10-26	737		1		2	1	1
OK3-24-053	2012-10-29	754		1		1	2	2
OK3-24-054	2012-10-25	730		2		1	2	1
OK3-24-055	2012-10-25	735		2		1	2	1
OK3-24-056	2012-11-15	752		2		1	2	1
OK3-24-057	2012-11-05	743		2		2	2	2
OK3-24-059	2012-10-26	738		2		1	2	2
OK3-24-060	2012-11-02	742		2		1	2	2
OK3-24-061	2012-10-30	740		1		2	1	1
OK3-24-063	2012-11-02	739		2		1	2	2
OK3-24-064	2012-10-22	750		2		1	2	1
OK3-24-065	2012-10-26	748		1		2	2	2
OK3-24-067	2012-11-02	717		1		1	2	1
OK3-24-068	2012-10-31	728		2		1	2	2
OK3-24-069	2012-10-29	705		2		1	1	1
OK3-24-070	2012-11-05	723		2		1	2	2
OK3-24-071	2012-11-19	752		1		2	2	2
OK3-24-072	2012-11-07	757		2		1	2	2
OK3-24-073	2012-10-26	742		1		1	2	2
OK3-24-074	2012-11-14	735		2		2	2	2
OK3-24-075	2012-11-05	710		2		1	1	1
OK3-24-076	2012-10-29	720		2		2	2	1
OK3-24-077	2012-11-05	720		2		1	1	1
OK3-24-078	2012-10-30	711		2		1	1	1
OK3-24-079	2012-11-07	742		2		1	2	2
OK3-24-080	2012-11-13	748		2		1	2	2
OK3-24-082	2012-12-06	755		2		2	2	1
OK3-24-083	2012-11-08	717		2		1	2	1
OK3-24-085	2012-11-07	758		1		1	2	2
OK3-24-086	2012-11-13	742		2		1	2	1
OK3-24-087	2012-11-16	737		1		1	2	1
OK3-24-089	2012-11-20	747		2		2	2	1
OK3-24-090	2012-11-16	753		2		2	2	2
OK3-24-091	2012-11-30	750		2		1	2	2
OK3-24-092	2012-11-21	742		1		1	2	1
OK3-24-093	2012-12-04	752		1		1	2	1
OK3-24-095	2012-11-23	740		1		2	2	1
OK3-24-096	2012-11-28	744		1		1	2	2
OK3-24-097	2012-11-20	736		2		1	1	2
OK3-24-098	2012-12-12	757		2		2	2	2
OK3-24-099	2012-11-13	743		1		1	1	1
OK3-24-100	2012-11-20	745		2		1	1	2
OK3-24-101	2012-11-28	740		1		1	2	2
OK3-24-102	2012-12-07	748		2		1	2	1
OK3-24-103	2012-12-03	751		1		2	2	1
OK3-24-105	2012-11-27	725		1		1	1	2
OK3-24-106	2012-11-23	748		2		2	2	1
OK3-24-107	2012-11-28	754		2		2	2	2
OK3-24-108	2012-11-22	745		2		1	2	2
OK3-24-109	2012-12-06	754		2		2	2	2
OK3-24-110	2012-11-26	741		1		1	2	1
OK3-24-112	2012-11-19	739		2		1	2	2
OK3-24-113	2012-11-14	730		1		1	2	1
OK3-24-114	2012-11-16	744		1		1	2	2
OK3-24-116	2012-11-23	745		1		1	2	2
OK3-24-117	2012-11-30	741		1		2	2	2
OK3-24-118	2013-01-14	757		2		1	2	2
OK3-24-121	2012-11-27	752		1		2	2	1
OK3-24-122	2012-12-12	757		1		2	2	1
OK3-24-123	2012-12-06	746		1		2	2	2
OK3-24-124	2012-11-28	734		1		1	2	1
OK3-24-125	2012-12-28	749		2		2	2	1
OK3-24-126	2012-11-30	734		2		1	2	1
OK3-24-127	2012-12-13	732		2		1	1	2
OK3-24-128	2012-12-07	735		2		2	2	2
OK3-24-129	2012-12-10	732		1		2	2	1
OK3-24-130	2012-11-30	735		1		1	2	2
OK3-24-131	2012-11-21	730		1		1	2	1
OK3-24-132	2012-12-11	736		2		1	2	2
OK3-24-133	2012-12-07	746		2		1	2	1
OK3-24-134	2012-12-07	741		2		2	2	1
OK3-24-135	2012-11-27	733		2		2	2	2
OK3-24-136	2012-11-26	752		2		1	2	1
OK3-24-137	2012-11-28	753		2		1	2	2
OK3-24-138	2012-11-29	751		1		1	2	1
OK3-24-139	2012-11-29	751		1		2	2	2
OK3-24-141	2012-11-26	736		2		1	2	2
OK3-24-142	2012-11-30	751		2		1	2	1
OK3-24-143	2012-12-14	759		1		1	2	1
OK3-24-144	2012-11-27	739		1		1	2	1
OK3-24-145	2012-12-05	745		2		1	2	2
OK3-24-146	2012-12-12	751		1		2	2	2
OK3-24-147	2012-12-12	751		1		1	2	2
OK3-24-148	2012-12-04	744		2		1	2	2
OK3-24-149	2012-11-21	747		2		1	2	1
OK3-24-150	2012-12-28	756		1		2	2	2
OK3-24-152	2012-12-07	759		1		2	2	1
OK3-24-153	2012-12-17	726		2		1	1	2
OK3-24-155	2012-12-07	758		1		1	2	1
OK3-24-156	2012-11-29	757		2		1	2	2
OK3-24-158	2012-12-03	732		2		1	2	2
OK3-24-159	2012-11-28	735		2		1	2	2
OK3-24-161	2012-12-19	736		2		1	2	1
OK3-24-162	2012-12-19	755		2		2	2	1
OK3-24-163	2012-11-29	756		2		1	2	2
OK3-24-164	2012-12-11	758		2		1	1	2
OK3-24-166	2012-12-12	747		2		1	1	1
OK3-24-169	2012-11-30	757		1		2	2	1
OK3-24-170	2012-12-21	736		2		1	2	2
OK3-24-171	2013-01-31	754		1		1	2	1
OK3-24-174	2013-01-14	733		1		1	1	2
OK3-24-175	2013-01-09	747		1		1	2	2
OK3-24-176	2013-01-02	705		2		1	2	1
OK3-24-177	2012-12-17	716		1		1	1	2
OK3-24-178	2013-01-10	728		2		1	1	2
OK3-24-179	2012-12-20	704		2		1	1	1
OK3-24-180	2012-12-21	701		2		1	1	2
OK3-24-181	2013-01-02	712		2		1	2	2
OK3-24-182	2013-02-12	747		1		1	2	2
OK3-24-183	2013-01-02	707		2		1	1	2
OK3-24-184	2013-01-07	707		1		1	1	2
OK3-24-185	2012-12-27	716		2		1	2	1
OK3-24-186	2012-12-19	742		2		1	2	1
OK3-24-187	2013-01-07	742		2		1	1	1
OK3-24-189	2013-01-04	722		1		1	1	2
OK3-24-190	2013-01-09	754		1		1	2	2
OK3-24-191	2012-12-14	728		1		1	2	1
OK3-24-192	2012-12-12	723		2		1	2	2
OK3-24-193	2013-01-11	749		2		1	1	2
OK3-24-194	2013-01-11	749		1		1	1	2
OK3-24-195	2013-01-08	745		1		1	1	2
OK3-24-196	2013-01-16	743		2		1	2	2
OK3-24-197	2012-12-05	753		1		2	2	2
OK3-24-199	2012-12-21	725		2		1	2	1
OK3-24-200	2013-01-23	724		1		1	2	2
OK3-24-201	2013-01-08	733		1		2	2	1
OK3-24-202	2013-01-07	734		2		1	2	2
OK3-24-203	2013-01-10	724		1		1	2	2
OK3-24-204	2013-01-14	725		1		2	2	2
OK3-24-205	2013-01-15	724		1		2	2	2
OK3-24-206	2013-01-07	713		1		1	2	2
OK3-24-207	2013-01-14	718		1		1	2	2
OK3-24-208	2013-01-15	716		2		1	1	2
OK3-24-209	2013-01-08	745		1		2	2	1
OK3-24-210	2013-01-21	729		1		1	2	2
OK3-24-211	2013-01-03	754		1		1	2	1
OK3-24-212	2013-01-03	745		2		1	2	2
OK3-24-213	2012-12-10	745		1		2	2	2
OK3-24-214	2012-12-11	756		1		1	2	2
OK3-24-216	2012-12-18	706		2		1	2	2
OK3-24-217	2012-12-10	740		1		2	2	2
OK3-24-218	2012-12-28	738		2		1	2	2
OK3-24-219	2012-12-18	753		1		1	2	2
OK3-24-220	2012-12-21	738		1		1	2	1
OK3-24-221	2013-01-04	746		1		1	2	1
OK3-24-222	2013-01-11	745		2		1	2	2
OK3-24-223	2013-01-14	744		2		1	2	2
OK3-24-224	2012-12-14	721		1		1	2	1
OK3-24-225	2013-01-21	747		1		1	1	2
OK3-24-226	2013-02-04	757		1		1	1	2
OK3-24-227	2013-02-01	757		1		1	2	2
OK3-24-228	2013-01-21	740		1		2	2	2
OK3-24-229	2013-01-28	735		1		1	1	2
OK3-24-230	2013-01-04	710		1		2	1	2
OK3-24-231	2013-01-23	724		2		1	2	1
OK3-24-232	2013-01-22	736		2		2	2	2
OK3-24-233	2013-01-15	742		2		1	1	2
OK3-24-234	2013-01-08	708		2		1	2	1
OK3-24-235	2013-01-16	728		2		2	1	2
OK3-24-236	2013-01-04	745		2		1	2	1
OK3-24-237	2013-01-22	747		1		1	2	2
OK3-24-238	2013-01-03	736		2		2	2	1
OK3-24-240	2013-01-18	725		2		1	2	2
OK3-24-241	2012-12-14	707		1		1	2	2
OK3-24-242	2013-01-18	733		2		1	2	2
OK3-24-243	2012-12-27	710		1		1	2	1
OK3-24-244	2013-01-15	735		2		1	1	1
OK3-24-245	2013-01-25	745		1		2	2	1
OK3-24-246	2013-01-18	724		2		1	1	2
OK3-24-247	2013-01-16	721		1		1	2	2
OK3-24-248	2012-12-27	733		2		2	1	2
OK3-24-249	2012-12-27	733		2		2	1	2
OK3-24-250	2013-01-18	737		2		1	2	1
OK3-24-251	2012-12-28	709		2		2	2	2
OK3-24-252	2013-01-14	738		1		1	2	2
OK3-24-254	2013-02-13	750		2		1	2	2
OK3-24-255	2013-02-19	759		1		1	2	1
OK3-24-256	2012-12-21	758		2		1	1	1
OK3-24-257	2013-01-16	717		2		1	1	2
OK3-24-258	2013-01-11	734		2		2	2	1
OK3-24-259	2013-01-08	756		2		2	2	2
OK3-24-260	2012-12-19	711		2		1	2	1
OK3-24-261	2012-12-28	719		2		2	1	2
OK3-24-262	2013-01-10	735		1		2	2	2
OK3-24-263	2013-01-03	743		1		1	2	2
OK3-24-264	2013-01-10	737		2		1	2	1
OK3-24-265	2013-01-10	722		2		1	2	1
OK3-24-266	2013-02-07	743		1		1	2	1
OK3-24-269	2013-01-16	723		1		1	2	2
OK3-24-270	2013-01-07	739		2		1	1	2
OK3-24-273	2012-12-19	749		1		1	2	1
OK3-24-274	2012-12-21	753		1		1	2	2
OK3-24-275	2013-01-24	749		2		1	2	1
OK3-24-276	2013-01-07	737		1		1	2	2
OK3-24-277	2013-01-16	717		2		1	2	1
OK3-24-278	2013-01-04	729		2		1	2	1
OK3-24-279	2013-01-11	723		1		1	2	1
OK3-24-280	2012-12-19	755		2		1	2	2
OK3-24-281	2013-01-14	757		2		1	2	2
OK3-24-282	2012-12-20	754		2		1	1	1
OK3-24-283	2013-01-15	722		2		1	1	2
OK3-24-284	2013-01-07	740		1		2	2	2
OK3-24-285	2013-01-25	741		2		2	1	1
OK3-24-286	2013-01-18	742		2		2	2	1
OK3-24-287	2013-01-24	740		1		1	2	2
OK3-24-288	2013-01-11	736		1		2	2	2
OK3-24-289	2013-01-30	741		1		1	2	2
OK3-24-290	2013-01-11	723		1		1	2	2
OK3-24-291	2012-12-21	739		1		2	2	2
OK3-24-293	2013-01-25	735		1		2	2	2
OK3-24-294	2013-01-09	723		1		2	2	1
OK3-24-295	2013-01-16	716		2		1	2	2
OK3-24-296	2013-01-23	714		1		2	1	2
OK3-24-297	2013-01-16	732		2		1	2	2
OK3-24-298	2013-01-22	751		1		2	2	2
OK3-24-300	2013-02-05	735		1		1	2	2
OK3-24-301	2013-02-20	747		1		1	2	2
OK3-24-302	2013-02-11	735		1		1	1	2
OK3-24-303	2013-02-05	717		2		2	1	2
OK3-24-304	2013-02-11	722		1		1	2	2
OK3-24-305	2013-02-19	725		1		2	2	2
OK3-24-306	2013-02-19	741		1		1	2	2
OK3-24-307	2013-02-26	744		2		1	2	1
OK3-24-308	2013-02-18	739		2		1	1	1
OK3-24-309	2013-02-19	722		2		1	1	2
OK3-24-310	2013-01-30	758		1		2	2	1
OK3-24-311	2013-02-05	709		2		2	2	1
OK3-24-312	2013-01-25	718		2		2	1	2
OK3-24-313	2013-01-30	729		2		2	2	2
OK3-24-314	2013-02-06	709		1		2	2	2
OK3-24-315	2013-01-29	746		2		1	2	1
OK3-24-316	2013-02-05	726		1		1	1	1
OK3-24-317	2013-02-05	725		2		1	2	2
OK3-24-318	2013-01-09	723		2		1	2	1
OK3-24-319	2013-02-21	751		1		1	2	1
OK3-24-320	2013-01-24	752		2		1	1	1
OK3-24-321	2013-02-19	723		1		1	2	2
OK3-24-322	2013-02-14	737		2		1	2	1
OK3-24-323	2013-02-22	735		1		1	2	2
OK3-24-324	2013-01-31	757		2		2	2	2
OK3-24-325	2013-01-30	740		2		1	2	2
OK3-24-326	2013-01-31	749		2		1	2	1
OK3-24-327	2013-02-08	738		2		1	2	1
OK3-24-328	2013-02-04	754		2		1	2	2
OK3-24-329	2013-02-12	738		2		1	1	1
OK3-24-330	2013-02-04	746		2		2	2	2
OK3-24-331	2013-02-25	745		1		1	2	2
OK3-24-332	2013-02-20	734		1		1	1	2
OK3-24-333	2013-02-05	723		1		2	2	1
OK3-24-334	2013-01-29	728		1		2	2	1
OK3-24-335	2013-01-21	741		1		2	2	2
OK3-24-336	2013-02-06	736		2		1	2	2
OK3-24-337	2013-02-14	733		2		2	2	2
OK3-24-338	2013-02-07	723		2		1	1	2
OK3-24-339	2013-03-01	735		1		1	2	1
OK3-24-341	2013-02-06	724		2		1	2	1
OK3-24-342	2013-01-29	715		2		1	2	2
OK3-24-343	2013-01-28	750		2		1	2	2
OK3-24-344	2013-02-27	752		2		2	2	2
OK3-24-345	2013-01-30	754		1		1	2	1
OK3-24-346	2013-02-13	718		1		2	2	2
OK3-24-347	2013-02-14	737		2		2	1	1
OK3-24-349	2013-02-01	755		2		2	2	2
OK3-24-350	2013-02-06	727		1		1	1	2
OK3-24-351	2013-02-06	727		1		1	1	2
OK3-24-353	2013-02-08	728		1		1	2	2
OK3-24-354	2013-02-14	738		1		1	2	1
OK3-24-355	2013-02-06	751		2		1	2	2
OK3-24-356	2013-01-30	720		2		1	2	2
OK3-24-357	2013-02-22	749		2		1	2	2
OK3-24-358	2013-02-15	737		1		1	1	2
OK3-24-359	2013-02-12	735		2		1	1	2
OK3-24-360	2013-02-13	740		1		1	1	2
OK3-24-361	2013-02-21	737		2		2	2	2
OK3-24-362	2013-02-26	745		2		2	2	2
OK3-24-363	2013-02-25	748		2		1	2	1
OK3-24-364	2013-03-05	739		2		1	2	2
OK3-24-365	2013-03-01	738		2		1	2	1
OK3-24-366	2013-03-04	751		1		1	1	2
OK3-24-370	2013-03-04	753		2		1	1	2
OK3-24-374	2013-02-28	755		1		1	1	2
OK3-OO-001	2012-10-10		37	2	32.7449	1
OK3-OO-002	2012-10-10		41	2	42.2145	1
OK3-OO-003	2012-10-02		38	2	22.2041	1
OK3-OO-004	2012-10-11		42	2	20.7157	1
OK3-OO-005	2012-10-11		33	2	19.1327	1
OK3-OO-006	2012-10-17		32	2	24.7475	2
OK3-OO-008	2012-10-05		38	1	24.4141	1
OK3-OO-009	2012-10-05		31	1	21.6721	1
OK3-OO-010	2012-10-17		39	2	20.7612	1
OK3-OO-011	2012-10-15		40	2	18.7305	1
OK3-OO-012	2012-10-12		34	2	20.2865	1
OK3-OO-013	2012-10-10		43	2	25.8264	1
OK3-OO-015	2012-10-08		35	2	22.4088	1
OK3-OO-016	2012-10-12		40	2	31.6443	1
OK3-OO-017	2012-11-06		42	1	24.9896	1
OK3-OO-018	2012-11-07		35	2	34.3125	1
OK3-OO-020	2012-10-18		29	2	23.7387	1
OK3-OO-021	2012-10-30		32	2	22.1453	1
OK3-OO-022	2012-10-19		35	2	24.6181	1
OK3-OO-023	2012-10-11		41	2	25.2595	2
OK3-OO-025	2012-10-19		38	2	22.0386	1
OK3-OO-026	2012-10-15		40	1	28.3737	1
OK3-OO-027	2012-10-24		30	1	25.5076	1
OK3-OO-029	2012-10-29		41	2	22.0386	1
OK3-OO-031	2012-10-24		30	2	28.959	1
OK3-OO-032	2012-10-24		24	2	20.9573	1
OK3-OO-033	2012-10-17		41	2	33.2031	1
OK3-OO-034	2012-10-19		41	2	26.4236	2
OK3-OO-035	2012-11-01		38	1	23.3747	1
OK3-OO-037	2012-11-09		42	2	25.0593	1
OK3-OO-038	2012-10-12		32	2	23.3747	1
OK3-OO-039	2012-10-19		37	2	23.1834	1
OK3-OO-040	2012-11-01		36	2	24.2424	1
OK3-OO-043	2012-10-31		41	2	23.7118	1
OK3-OO-044	2012-11-01		37	1	22.0688	1
OK3-OO-045	2012-10-26		37	2	22.3081	1
OK3-OO-046	2012-10-24		37	2	24.9108	1
OK3-OO-047	2012-10-24		32	2	19.9573	1
OK3-OO-048	2012-11-14		39	2	23.939	1
OK3-OO-049	2012-10-22		36	2	20.4362	1
OK3-OO-050	2012-10-25		42	1	24.5351	1
OK3-OO-051	2012-10-24		39	2	21.9671	1
OK3-OO-052	2012-10-26		32	2	21.6128	1
OK3-OO-053	2012-10-29		36	2	20.9573	1
OK3-OO-054	2012-10-25		39	2	30.1103	1
OK3-OO-055	2012-10-25		36	1	23.7196	1
OK3-OO-056	2012-11-15		32	2	23.7118	1
OK3-OO-057	2012-11-05		37	2	23.5294	1
OK3-OO-059	2012-10-26		33	2	20.5761	1
OK3-OO-060	2012-11-02		37	2	29.7609	1
OK3-OO-061	2012-10-30		30	2	24.6755	1
OK3-OO-063	2012-11-02		30	2	22.8624	1
OK3-OO-064	2012-10-22		36	2	20.9573	1
OK3-OO-065	2012-10-26		37	2	21.9713	1
OK3-OO-067	2012-11-02		31	2	26.9896	1
OK3-OO-068	2012-10-31		34	2	22.8374	1
OK3-OO-069	2012-10-29		43	1	30.5241	1
OK3-OO-070	2012-11-05		36	2	31.1614	1
OK3-OO-071	2012-11-19		41	2	22.2753	2
OK3-OO-072	2012-11-07		33	1	28.6339	1
OK3-OO-073	2012-10-26		31	2	21.2279	1
OK3-OO-074	2012-11-14		33	1	25.7618	2
OK3-OO-075	2012-11-05		47	1	24.3375	1
OK3-OO-076	2012-10-29		31	1	23.1481	2
OK3-OO-077	2012-11-05		26	2	30.4705	1
OK3-OO-078	2012-10-30		43	1	25.7371	1
OK3-OO-079	2012-11-07		35	2	20.2812	1
OK3-OO-080	2012-11-13		34	1	23.8884	1
OK3-OO-082	2012-12-06		35	1	23.8933	2
OK3-OO-083	2012-11-08		27	2	22.8395	1
OK3-OO-085	2012-11-07		40	1	20.6758	1
OK3-OO-086	2012-11-13		29	2	24.0344	1
OK3-OO-087	2012-11-16		38	2	23.5294	1
OK3-OO-089	2012-11-20		28	2	35.713	1
OK3-OO-090	2012-11-16		33	2	19.1571	1
OK3-OO-091	2012-11-30		35	2	23.7812	1
OK3-OO-092	2012-11-21		37	2	26.0617	1
OK3-OO-093	2012-12-04		45	1	28.3675	1
OK3-OO-095	2012-11-23		35	2	23.8281	1
OK3-OO-096	2012-11-28		30	2	24.6097	1
OK3-OO-097	2012-11-20		38	1	25.1278	2
OK3-OO-098	2012-12-12		34	2	21.4533	2
OK3-OO-099	2012-11-13		33	1	21.4619	1
OK3-OO-100	2012-11-20		30	2	24.3375	1
OK3-OO-101	2012-11-28		36	2	26.6436	1
OK3-OO-102	2012-12-07		35	2	24.4473	2
OK3-OO-103	2012-12-03		30	2	25.7117	1
OK3-OO-105	2012-11-27		36	2	20.1956	1
OK3-OO-106	2012-11-23		38	1	22.4467	1
OK3-OO-107	2012-11-28		40	2	23.7812	1
OK3-OO-108	2012-11-22		33	2	21.9525	1
OK3-OO-109	2012-12-06		45	2	18.3655	1
OK3-OO-110	2012-11-26		35	2	21.4536	1
OK3-OO-112	2012-11-19		34	2	22.7244	1
OK3-OO-113	2012-11-14		36	2	17.4747	1
OK3-OO-114	2012-11-16		35	2	19.9432	1
OK3-OO-116	2012-11-23		30	2	28.3447	1
OK3-OO-117	2012-11-30		38	2	22.4913	1
OK3-OO-118	2013-01-14		42	2	29.0533	1
OK3-OO-121	2012-11-27		42	2	19.0381	1
OK3-OO-122	2012-12-12		38	2	22.4913	1
OK3-OO-123	2012-12-06		35	1	25.1953	1
OK3-OO-124	2012-11-28		33	1	25.1953	1
OK3-OO-125	2012-12-28		35	2	21.9136	1
OK3-OO-126	2012-11-30		35	2	23.4236	1
OK3-OO-127	2012-12-13		40	2	20.9042	1
OK3-OO-128	2012-12-07		40	2	21.4996	1
OK3-OO-129	2012-12-10		31	2	19.3625	1
OK3-OO-130	2012-11-30		38	2	24.4473	1
OK3-OO-132	2012-12-11		36	2	30.4705	1
OK3-OO-133	2012-12-07		36	1	29.0562	1
OK3-OO-134	2012-12-07		40	2	20.5761	1
OK3-OO-135	2012-11-27		29	2	18.3655	1
OK3-OO-136	2012-11-26		41	2	24.6914	1
OK3-OO-137	2012-11-28		34	2	22.8931	1
OK3-OO-138	2012-11-29		37	2	26.8274	1
OK3-OO-139	2012-11-29		31	2	20.5714	1
OK3-OO-141	2012-11-26		28	2	20.0851	2
OK3-OO-142	2012-11-30		37	1	25	1
OK3-OO-143	2012-12-14		32	1	23.4509	1
OK3-OO-144	2012-11-27		37	1	24.4536	1
OK3-OO-145	2012-12-05		35	2	24.7555	2
OK3-OO-147	2012-12-12		32	2	25.2826	1
OK3-OO-148	2012-12-04		38	2	21.4692	1
OK3-OO-149	2012-11-21		24	2	27.852	1
OK3-OO-150	2012-12-28		34	1	25.3815	1
OK3-OO-152	2012-12-07		35	1	21.9138	2
OK3-OO-153	2012-12-17		32	2	21.83	1
OK3-OO-155	2012-12-07		32	2	22.9481	1
OK3-OO-156	2012-11-29		35	2	21.6296	1
OK3-OO-157	2012-11-29		27	2	36.4799	1
OK3-OO-158	2012-12-03		33	2	29.6084	1
OK3-OO-159	2012-11-28		29	2	27.7767	1
OK3-OO-161	2012-12-19		36	2	28.0102	1
OK3-OO-162	2012-12-19		41	2	24.1115	1
OK3-OO-163	2012-11-29		37	1	25.1953	1
OK3-OO-164	2012-12-11		31	2	27.5482	2
OK3-OO-166	2012-12-12		42	2	27.7778	2
OK3-OO-169	2012-11-30		32	2	26.6728	2
OK3-OO-170	2012-12-21		34	2	23.7196	1
OK3-OO-171	2013-01-31		38	2	20.0692	1
OK3-OO-174	2013-01-14		43	2	34.2936	1
OK3-OO-176	2013-01-02		36	2	26.4721	1
OK3-OO-177	2012-12-17		30	2	21.4692	1
OK3-OO-178	2013-01-10		36	2	23.5036	1
OK3-OO-179	2012-12-20		32	2	18.0697	2
OK3-OO-180	2012-12-21		33	2	24.093	1
OK3-OO-181	2013-01-02		37	2	18.2099	1
OK3-OO-182	2013-02-12		35	2	25.9107	2
OK3-OO-183	2013-01-02		39	2	21.7079	1
OK3-OO-184	2013-01-07		37	1	27.4115	2
OK3-OO-185	2012-12-27		40	2	24.7555	1
OK3-OO-186	2012-12-19		25	2	32.5964	1
OK3-OO-187	2013-01-07		30	2	26.6097	1
OK3-OO-189	2013-01-04		31	1	26.5703	1
OK3-OO-190	2013-01-09		37	2	22.8374	1
OK3-OO-191	2012-12-14		39	2	24.4646	1
OK3-OO-192	2012-12-12		44	2	26.1427	1
OK3-OO-194	2013-01-11		26	2	30.6689	1
OK3-OO-195	2013-01-08		36	2	25.3515	1
OK3-OO-196	2013-01-16		42	2	23.1084	1
OK3-OO-197	2012-12-05		36	2	24.977	2
OK3-OO-199	2012-12-21		28	2	16.8525	1
OK3-OO-200	2013-01-23		32	2	21.83	1
OK3-OO-201	2013-01-08		35	2	22.4059	1
OK3-OO-202	2013-01-07		35	2	26.2346	1
OK3-OO-203	2013-01-10		30	2	22.2137	1
OK3-OO-204	2013-01-14		35	1	21.2953	2
OK3-OO-205	2013-01-15		31	2	20.8086	1
OK3-OO-206	2013-01-07		37	2	26.3329	1
OK3-OO-207	2013-01-14		41	2	22.5981	1
OK3-OO-208	2013-01-15		32	2	27.7634	1
OK3-OO-209	2013-01-08		34	2	22.3214	1
OK3-OO-210	2013-01-21		37	2	26.398	1
OK3-OO-211	2013-01-03		22	2	20.7008	1
OK3-OO-212	2013-01-03		29	2	27.7323	1
OK3-OO-213	2012-12-10		29	2	27.3982	1
OK3-OO-214	2012-12-11		31	2	25.0135	1
OK3-OO-215	2012-12-18		34	2	30.0712	1
OK3-OO-216	2012-12-18		38	2	19.8413	2
OK3-OO-217	2012-12-10		39	2	20.8209	2
OK3-OO-218	2012-12-28		47	1	30.0232	1
OK3-OO-219	2012-12-18		37	2	32.112	1
OK3-OO-220	2012-12-21		31	2	29.7609	1
OK3-OO-221	2013-01-04		23	2	29.3962	1
OK3-OO-222	2013-01-11		36	2	27.9155	1
OK3-OO-223	2013-01-14		39	2	19.5918	1
OK3-OO-224	2012-12-14		33	2	23.8884	1
OK3-OO-225	2013-01-21		33	2	43.7098	2
OK3-OO-226	2013-02-04		39	2	20.679	1
OK3-OO-227	2013-02-01		37	2	30.5241	1
OK3-OO-228	2013-01-21		29	2	24.0569	1
OK3-OO-229	2013-01-28		29	1	23.9395	1
OK3-OO-230	2013-01-04		39	1	29.2633	1
OK3-OO-231	2013-01-23		32	2	27.3356	1
OK3-OO-232	2013-01-22		33	2	24.4352	1
OK3-OO-233	2013-01-15		35	2	21.9136	1
OK3-OO-234	2013-01-08		27	2	35.8342	1
OK3-OO-235	2013-01-16		46	2	31.8878	2
OK3-OO-236	2013-01-04		29	2	32.0988	1
OK3-OO-237	2013-01-22		35	2	22.9926	1
OK3-OO-238	2013-01-03		35	2	25.0135	1
OK3-OO-240	2013-01-18		36	2	26.0933	2
OK3-OO-241	2012-12-14		37	2	20.5499	1
OK3-OO-242	2013-01-18		37	2	22.2753	1
OK3-OO-243	2012-12-27		31	2	44.0771	1
OK3-OO-244	2013-01-15		37	2	26.1286	1
OK3-OO-245	2013-01-25		32	2	19.7232	1
OK3-OO-246	2013-01-18		43	2	26.2188	2
OK3-OO-247	2013-01-16		33	2	23.4236	1
OK3-OO-249	2012-12-27		34	1	21.4619	1
OK3-OO-250	2013-01-18		37	2	26.8274	2
OK3-OO-251	2012-12-28		31	1	21.6788	2
OK3-OO-252	2013-01-14		38	2	24.5351	1
OK3-OO-254	2013-02-13		42	1	34.0807	1
OK3-OO-255	2013-02-19		35	2	20.061	1
OK3-OO-256	2012-12-21		35	2	24.2424	1
OK3-OO-257	2013-01-16		36	2	29.7211	2
OK3-OO-258	2013-01-11		34	2	22.7732	1
OK3-OO-259	2013-01-08		34	2	21.7181	1
OK3-OO-260	2012-12-19		33	2	24.9108	2
OK3-OO-261	2012-12-28		36	2	22.7244	2
OK3-OO-262	2013-01-10		39	2	20.1956	1
OK3-OO-263	2013-01-03		36	2	24.9135	1
OK3-OO-264	2013-01-10		41	2	21.6296	1
OK3-OO-265	2013-01-10		34	2	21.0373	1
OK3-OO-266	2013-02-07		30	2	29.3776	1
OK3-OO-269	2013-01-16		34	2	24.8016	1
OK3-OO-270	2013-01-07		34	2	21.1073	1
OK3-OO-273	2012-12-19		33	2	20.4284	1
OK3-OO-274	2012-12-21		31	2	22.0386	1
OK3-OO-275	2013-01-24		32	1	17.1655	1
OK3-OO-276	2013-01-07		37	2	23.8751	1
OK3-OO-277	2013-01-16		32	2	21.2585	1
OK3-OO-278	2013-01-04		39	2	23.2438	1
OK3-OO-279	2013-01-11		30	2	22.0384	1
OK3-OO-280	2012-12-19		34	2	22.3094	2
OK3-OO-281	2013-01-14		28	2	25.0762	1
OK3-OO-282	2012-12-20		34	1	18.5185	1
OK3-OO-283	2013-01-15		34	2	20.5499	1
OK3-OO-284	2013-01-07		38	2	27.6361	1
OK3-OO-285	2013-01-25		51	1	33.9674	1
OK3-OO-286	2013-01-18		31	2	22.0968	1
OK3-OO-287	2013-01-24		32	2	26.7698	1
OK3-OO-288	2013-01-11		27	2	23.8367	1
OK3-OO-289	2013-01-30		31	2	20.0773	1
OK3-OO-290	2013-01-11		35	2	30.1038	1
OK3-OO-291	2012-12-21		36	1	23.3556	1
OK3-OO-293	2013-01-25		40	2	22.7732	1
OK3-OO-294	2013-01-09		33	2	22.231	1
OK3-OO-295	2013-01-16		35	2	21.7365	1
OK3-OO-296	2013-01-23		40	2	25.8645	1
OK3-OO-297	2013-01-16		40	2	26.1719	1
OK3-OO-298	2013-01-22		37	2	20.3383	1
OK3-OO-300	2013-02-05		36	2	21.7993	1
OK3-OO-301	2013-02-20		33	2	20.8086	1
OK3-OO-302	2013-02-11		32	2	27.8876	1
OK3-OO-303	2013-02-05		41	1	43.6495	1
OK3-OO-304	2013-02-11		35	1	24.2513	1
OK3-OO-305	2013-02-19		31	2	30.8642	1
OK3-OO-306	2013-02-19		37	2	24.2123	1
OK3-OO-307	2013-02-26		44	1	29.531	1
OK3-OO-308	2013-02-18		26	2	19.721	1
OK3-OO-309	2013-02-19		32	2	32.5964	1
OK3-OO-310	2013-01-30		43	2	20.5693	1
OK3-OO-311	2013-02-05		38	2	31.378	1
OK3-OO-312	2013-01-25		31	2	21.3839	1
OK3-OO-313	2013-01-30		39	1	23.4075	1
OK3-OO-314	2013-02-06		43	2	26.1224	1
OK3-OO-315	2013-01-29		39	2	29.737	1
OK3-OO-316	2013-02-05		32	2	23.6614	1
OK3-OO-317	2013-02-05		35	2	27.7769	1
OK3-OO-318	2013-01-09		32	1	24.1633	1
OK3-OO-319	2013-02-21		39	2	27.7671	1
OK3-OO-320	2013-01-24		36	2	23.3067	1
OK3-OO-321	2013-02-19		41	2	28.7356	1
OK3-OO-322	2013-02-14		30	2	34.7209	2
OK3-OO-323	2013-02-22		40	1	28.2933	1
OK3-OO-324	2013-01-31		36	1	24.2513	1
OK3-OO-325	2013-01-30		42	1	27.7778	2
OK3-OO-326	2013-01-31		28	2	31.1791	1
OK3-OO-327	2013-02-08		33	2	19.708	1
OK3-OO-328	2013-02-04		32	2	25.9259	2
OK3-OO-329	2013-02-12		23	2	21.2245	1
OK3-OO-330	2013-02-04		41	2	22.4813	1
OK3-OO-331	2013-02-25		36	2	28.0379	1
OK3-OO-332	2013-02-20		36	2	21.1073	1
OK3-OO-333	2013-02-05		37	2	20.0474	1
OK3-OO-334	2013-01-29		43	2	24.4473	1
OK3-OO-335	2013-01-21		29	2	23.8751	1
OK3-OO-336	2013-02-06		34	2	21.1927	1
OK3-OO-337	2013-02-14		43	1	24.5089	1
OK3-OO-338	2013-02-07		31	2	35.9963	1
OK3-OO-339	2013-03-01		35	2	24.6181	1
OK3-OO-341	2013-02-06		34	1	25.75	1
OK3-OO-342	2013-01-29		34	2	20.5151	1
OK3-OO-343	2013-01-28		43	2	26.7036	1
OK3-OO-344	2013-02-27		36	1	37.2024	1
OK3-OO-345	2013-01-30		42	2	24.5089	1
OK3-OO-346	2013-02-13		34	2	18.6122	1
OK3-OO-347	2013-02-14		33	2	17.9012	1
OK3-OO-349	2013-02-01		33	2	19.8177	2
OK3-OO-351	2013-02-06		42	1	23.5457	1
OK3-OO-353	2013-02-08		37	1	22.6422	1
OK3-OO-354	2013-02-14		25	2	20.5151	1
OK3-OO-355	2013-02-06		43	2	24.2187	2
OK3-OO-356	2013-01-30		39	2	23.5666	1
OK3-OO-357	2013-02-22		31	2	20.4783	1
OK3-OO-358	2013-02-15		33	2	23.4586	1
OK3-OO-359	2013-02-12		36	2	21.6128	1
OK3-OO-360	2013-02-13		40	2	29.9967	1
OK3-OO-361	2013-02-21		33	1	26.3036	1
OK3-OO-362	2013-02-26		33	2	24.4418	1
OK3-OO-363	2013-02-25		35	2	20.984	1
OK3-OO-364	2013-03-05		37	2	25.2493	1
OK3-OO-365	2013-03-01		31	2	18.5185	1
OK3-OO-366	2013-03-04		33	2	21.847	2
OK3-OO-370	2013-03-04		35	2	29.0657	2
OK3-OO-374	2013-02-28		40	2	36.6285	1
ILI-OA-0001	2012-11-08		71	1	22.4712	1
ILI-OA-0002	2012-12-10		71	2	25.5354	1
ILI-OA-0024	2012-11-19		70	1	26.3036	1
ILI-OA-0030	2012-10-19		79	2	30.0781	1
ILI-OA-0031	2012-11-19		72	2	27.9431	1
ILI-OA-0036	2013-01-18		61	2	31.8339	1
ILI-OA-0042	2012-10-25		65	1	27.7177	1
ILI-OA-0043	2012-11-12		73	1	24.0741	1
ILI-OA-0044	2012-11-08		66	2	24.8016	1
ILI-OA-0046	2012-10-23		69	1	28.3782	1
ILI-OA-0047	2012-12-14		71	2	36.7309	1
ILI-OA-0049	2012-12-05		72	2	23.1983	1
ILI-OA-0050	2012-10-23		62	2	29.7458	1
ILI-OA-0052	2012-11-08		64	2	20.8209	1
ILI-OA-0057	2012-11-08		64	1	24.2202	1
ILI-OA-0059	2012-11-15		61	1	22.5309	1
ILI-OA-0068	2012-10-01		83	2	29.4078	1
ILI-OA-0070	2013-01-18		64	1	22.9854	1
ILI-OA-0074	2012-11-13		71	1	29.9136	1
ILI-OA-0075	2012-11-13		67	2	29.3947	1
ILI-OA-0079	2012-10-04		75	1	24.1517	1
ILI-OA-0083	2012-11-19		65	1	26.449	1
ILI-OA-0085	2012-11-19		68	2	28.3039	1
ILI-OA-0090	2012-10-08		64	1	23.2438	1
ILI-OA-0093	2012-11-08		68	2	26.3465	1
ILI-OA-0095	2012-12-04		74	1	25.4694	1
ILI-OA-0097	2012-11-30		71	1	25.3515	1
ILI-OA-0104	2012-11-08		66	2	25.4581	1
ILI-OA-0105	2012-11-08		69	1	25.2493	1
ILI-OA-0107	2012-12-13		61	2	30.1194	1
ILI-OA-0108	2012-12-13		64	1	20.9961	1
ILI-OA-0110	2012-11-19		82	2	23.8751	1
ILI-OA-0112	2012-11-19		83	1	25.1429	1
ILI-OA-0128	2012-11-19		89	2	23.4375	1
ILI-OA-0131	2012-10-25		68	1	23.4493	1
ILI-OA-0134	2012-11-08		63	2	29.7004	1
ILI-OA-0149	2012-10-03		68	2	21.7555	1
ILI-OA-0155	2013-01-08		65	1	27.1178	1
ILI-OA-0156	2012-10-16		80	1	21.1389	1
ILI-OA-0158	2012-10-16		76	2	21.5139	1
ILI-OA-0167	2012-11-29		78	2	27.993	1
ILI-OA-0179	2012-10-01		87	1	22.7244	1
ILI-OA-0180	2012-11-13		64	2	27.5873	1
ILI-OA-0182	2013-01-09		62	1	25.5076	1
ILI-OA-0186	2012-12-10		64	1	33.8934	1
ILI-OA-0187	2012-12-10		62	2	22.4082	1
ILI-OA-0188	2012-11-12		75	2	22.2222	1
ILI-OA-0191	2012-10-01		82	1	22.2222	1
ILI-OA-0197	2012-12-06		71	2	27.1809	1
ILI-OA-0200	2012-12-06		77	1	26.5432	1
ILI-OA-0207	2012-10-08		68	1	24.977	1
ILI-OA-0216	2012-11-13		73	2	22.5981	1
ILI-OA-0219	2012-11-30		69	2	22.6562	1
ILI-OA-0220	2012-11-13		74	1	21.1007	1
ILI-OA-0235	2012-11-12		73	2	24.0346	1
ILI-OA-0248	2012-11-12		72	1	28.4055	1
ILI-OA-0252	2012-10-08		65	2	25.5102	1
ILI-OA-0253	2012-10-08		66	1	24.811	1
ILI-OA-0255	2012-12-14		74	1	26.7949	1
ILI-OA-0265	2012-12-07		66	2	31.0477	1
ILI-OA-0267	2012-12-07		68	1	27.1731	1
ILI-OA-0272	2012-11-30		74	1	28.4055	1
ILI-OA-0282	2012-12-14		72	1	28.4091	1
ILI-OA-0285	2012-12-13		73	1	27.6817	1
ILI-OA-0312	2012-10-19		61	2	22.7694	1
ILI-OA-0327	2012-12-13		76	2	22.6757	1
ILI-OA-0328	2012-12-13		78	1	22.5981	1
ILI-OA-0339	2013-01-15		75	1	26.7539	1
ILI-OA-0341	2013-01-15		70	2	30.3302	1
ILI-OA-0349	2012-10-12		63	2	20.0474	1
ILI-OA-0354	2012-12-18		91	2	26.0375	1
ILI-OA-0361	2012-10-12		61	1	23.6686	1
ILI-OA-0403	2012-11-22		92	2	26.0375	1
ILI-OA-0404	2013-01-16		77	2	29.7442	1
ILI-OA-0422	2013-02-20		84	2	21.3675	1
ILI-OA-0423	2013-02-20		88	1	21.2245	1
ILI-OA-0427	2012-11-08		74	1	20.8307	1
ILI-OA-0445	2013-01-24		69	2	29.3848	1
ILI-OA-0480	2013-01-16		69	2	26.4236	1
ILI-OA-0481	2013-01-16		68	1	26.1962	1
ILI-OA-0482	2013-01-16		84	2	33.0579	1
ILI-OA-0508	2013-01-15		68	2	20.3816	1
ILI-OA-0511	2013-01-22		75	1	30.4867	1
ILI-OA-0512	2013-01-22		71	2	26.5731	1
ILI-OA-0519	2013-01-14		67	2	25.9107	1
ILI-OA-0521	2013-01-15		69	1	18.6197	1
ILI-OA-0632	2013-01-16		70	2	39.8199	1
ILI-OA-0726	2013-02-05		65	2	23.6614	2
ILI-OA-0736	2012-12-14		74	2	25.2363	2
ILI-OA-0737	2012-12-14		82	1	22.8625	1
ILI-OA-0740	2013-01-10		71	2	20.898	2
ILI-OA-0755	2013-02-01		63	2	19.487	1
ILI-OA-0779	2012-10-03		83	2	25.711	1
ILI-OA-0796	2013-02-01		63	1	23.7812	1
ILI-OA-0824	2013-01-16		74	2	24.677	1
ILI-OA-0826	2013-01-16		75	1	22.5309	1
ILI-OA-0848	2013-01-21		89	1	25.5937	1
ILI-OA-0856	2013-02-05		62	2	20.5761	1
ILI-OA-0885	2012-10-31		71	1	27.7744	1
ILI-OA-0900	2012-10-23		75	1	24.4898	1
ILI-OA-0901	2012-10-23		73	2	24.8591	1
ILI-OA-0916	2012-10-31		73	2	29.6427	1
ILI-OA-0918	2012-10-31		72	1	25.4327	1
ILI-OA-0929	2013-02-04		65	2	25.963	1
ILI-OA-0930	2013-02-05		65	1	25.2163	1
ILI-OA-0932	2012-12-17		75	2	26.2227	1
ILI-OA-0957	2012-12-14		71	2	24.3375	1
ILI-OA-0960	2012-12-13		84	2	23.03	1
ILI-OA-0961	2012-12-13		86	1	26.9896	1
ILI-OA-0992	2013-02-01		62	1	24.6704	1
ILI-OA-0994	2012-11-30		72	2	27.5482	1
ILI-OA-0996	2012-10-09		78	1	26.8122	1
ILI-OA-1047	2013-02-07		75	1	30.6793	1
ILI-OA-1048	2013-02-07		72	2	19.7055	1
ILI-OA-1050	2013-02-12		61	1	21.8776	1
ILI-OA-1057	2013-01-03		87	1	27.1706	1
ILI-OA-1085	2012-10-31		71	1	31.0204	1
ILI-OA-1089	2013-01-22		62	2	20.2738	1
ILI-OA-1090	2013-01-22		67	1	23.246	1
ILI-OA-1091	2012-12-20		77	2	22.151	1
ILI-OA-1166	2013-01-16		73	2	32.2979	1
ILI-OA-1168	2013-01-16		75	1	24.9337	1
ILI-OA-1176	2012-10-31		69	1	27.7634	1
ILI-OA-1177	2012-10-31		68	2	20.4491	1
ILI-OA-1181	2013-02-04		64	1	27.4587	1
ILI-OA-1202	2012-12-13		84	1	25.4694	1
ILI-OA-1248	2013-01-15		71	1	23.3067	1
ILI-OA-1250	2012-12-10		61	2	23.8751	1
ILI-OA-1251	2013-01-15		70	2	28.8754	1
ILI-OA-1252	2012-12-10		62	1	21.6049	1
ILI-OA-1295	2012-12-21		73	1	23.7387	1
ILI-OA-1364	2013-02-06		63	2	31.9922	1
ILI-OA-1368	2013-02-14		81	1	29.9169	1
ILI-OA-1424	2013-02-06		70	1	27.5482	2
ILI-OA-1430	2013-02-14		77	1	22.8571	1
ILI-OA-1431	2013-02-14		77	2	23.8281	1
ILI-OA-1436	2012-10-05		90	1	25.8264	1
ILI-OA-1437	2012-10-05		83	2	25.763	1
ILI-OA-1449	2013-02-06		66	1	24.6181	1
ILI-OA-1450	2013-02-06		67	2	24.9108	1
ILI-OA-1453	2012-11-07		73	2	26.9127	1
ILI-OA-1454	2012-11-07		79	1	27.7177	1
ILI-OA-1459	2013-02-18		63	2	24.8016	1
ILI-OA-1469	2013-01-14		61	2	23.7954	2
ILI-OA-1470	2013-01-14		63	1	26.5927	2
ILI-OA-1472	2012-11-28		80	1	25.9909	1
ILI-OA-1473	2012-11-28		79	2	24.8016	1
ILI-OA-1478	2012-10-12		62	2	33.305	1
ILI-OA-1501	2013-02-06		71	2	29.0174	1
ILI-OA-1502	2013-02-06		70	1	27.7743	1
ILI-OA-1504	2013-01-28		73	2	22.0317	1
ILI-OA-1519	2012-12-10		78	2	16.3847	1
ILI-OA-1524	2012-11-23		63	1	28.0557	1
ILI-OA-1525	2012-10-19		61	2	27.9904	1
ILI-OA-1582	2013-02-19		82	1	24.977	1
ILI-OA-1600	2012-10-31		71	2	24.3375	1
ILI-OA-1601	2012-10-31		74	1	22.9854	1
ILI-OA-1612	2012-11-22		90	2	22.0386	1
ILI-OA-1639	2013-01-15		79	2	21.8776	1
ILI-OA-1674	2013-01-15		87	1	28.0816	1
ILI-OA-1692	2013-02-07		70	1	21.2963	1
ILI-OA-1694	2013-02-07		69	2	34.5271	2
ILI-OA-1751	2012-10-08		84	2	25.8166	1
ILI-OA-1770	2013-01-10		79	2	33.0579	1
ILI-OA-1782	2012-10-05		88	2	27.0552	1
ILI-OA-1797	2012-10-16		80	1	24.6537	1
ILI-OA-1807	2012-10-03		87	2	23.833	1
ILI-OA-1814	2012-12-20		77	1	21.0616	1
ILI-OA-1820	2012-10-04		82	1	23.8088	1
ILI-OA-1826	2013-01-10		78	1	21.9525	2
ILI-OA-1827	2013-01-10		69	2	25.9516	1
ILI-OA-1840	2013-01-14		76	2	26.8386	1
ILI-OA-1844	2013-01-14		63	1	23.8367	2
ILI-OA-1845	2013-01-14		63	2	22.8571	1
ILI-OA-1846	2013-01-15		61	1	28.3782	1
ILI-OA-1847	2013-01-15		62	2	24.7252	1
ILI-OA-1850	2013-01-28		78	1	27.7575	1
ILI-OA-1855	2012-12-05		82	2	22.68	1
ILI-OA-1866	2012-12-13		73	2	23.1834	1
ILI-OA-1868	2013-02-18		77	1	23.9912	1
ILI-OA-1887	2013-02-18		80	1	32.6531	2
ILI-OA-1891	2012-11-12		73	2	22.6474	1
ILI-OA-1912	2012-11-28		86	1	31.9922	1
ILI-OA-1932	2012-10-09		80	2	26.079	1
ILI-OA-1933	2012-10-09		84	1	22.0932	1
ILI-OA-1936	2013-01-18		76	2	25.2595	1
ILI-OA-1964	2012-11-22		88	1	30.4498	2
ILI-OA-1965	2012-11-22		84	2	24.7721	1
ILI-OA-1970	2012-11-22		82	2	25	1
ILI-OA-1971	2012-11-22		84	1	26.079	1
ILI-OA-1975	2012-10-03		87	1	28.9051	1
ILI-OA-1986	2012-10-17		76	1	24.8016	1
ILI-OA-1987	2012-10-17		76	2	25.3902	1
ILI-OA-2010	2013-01-10		65	2	27.5482	1
ILI-OA-2013	2012-12-12		80	2	26.6728	1
ILI-OA-2031	2012-11-23		83	2	28.4799	1
ILI-OA-2032	2012-11-30		66	1	26.2346	1
ILI-OA-2034	2012-11-12		72	1	24.3438	1
ILI-OA-2039	2012-11-07		69	2	32.4219	2
ILI-OA-2040	2013-02-07		70	2	24.6097	1
ILI-OA-2041	2012-11-22		91	1	24.6181	2
ILI-OA-2042	2013-02-07		70	2	20.0773	1
ILI-OA-2053	2012-12-13		74	2	29.3848	1
ILI-OA-2059	2012-12-05		68	1	30.1592	1
ILI-OA-2060	2012-12-20		71	2	27.5134	1
ILI-OA-2061	2012-12-05		64	2	24.539	1
ILI-OA-2063	2012-11-01		76	1	27.6817	1
ILI-OA-2068	2013-02-07		69	2	29.6875	1
ILI-OA-2092	2013-02-20		85	2	27.852	1
ILI-OA-2096	2012-11-27		66	1	28.2933	1
ILI-OA-2099	2012-11-27		72	2	34.2403	1
ILI-OA-2101	2012-11-27		73	1	28.4091	1
ILI-OA-2105	2013-02-08		75	1	26.2346	1
ILI-OA-2108	2012-12-11		70	1	23.1983	1
ILI-OA-2111	2012-11-01		78	1	24.1517	1
ILI-OA-2114	2012-12-11		68	2	28.4799	1
ILI-OA-2115	2013-02-08		69	1	29.0548	1
ILI-OA-2123	2012-12-05		76	1	25.1808	1
ILI-OA-2124	2012-11-07		79	1	24.8356	1
ILI-OA-2127	2012-11-07		76	2	25.7117	1
ILI-OA-2132	2012-10-17		79	2	24.4646	1
ILI-OA-2135	2012-11-22		79	2	26.079	1
ILI-OA-2136	2012-11-22		84	1	26.449	1
ILI-OA-2137	2013-02-11		75	2	28.3737	2
ILI-OA-2140	2012-11-01		81	2	27.3356	1
ILI-OA-2145	2012-11-29		81	1	27.1809	1
ILI-OA-2153	2012-11-15		85	1	22.7833	2
ILI-OA-2154	2013-02-11		72	2	28.6689	1
ILI-OA-2161	2012-11-01		76	1	28.089	1
ILI-OA-2175	2013-01-11		75	1	23.3887	1
ILI-OA-2179	2012-11-29		82	2	23.1405	1
ILI-OA-2184	2012-11-16		76	2	21.7738	1
ILI-OA-2185	2012-11-07		66	1	31.0735	1
ILI-OA-2208	2013-02-11		75	1	24.8016	2
ILI-OA-2215	2012-11-07		76	2	27.3982	1
ILI-OA-2224	2012-11-30		79	2	23.6614	1
ILI-OA-2226	2012-11-30		80	1	27.4406	1
ILI-OA-2230	2012-11-29		83	2	30.8642	1
ILI-OA-2236	2012-11-27		62	1	31.4359	1
ILI-OA-2246	2012-11-29		84	1	28.6851	1
ILI-OA-2247	2012-11-29		85	2	31.2394	1
ILI-OA-2249	2012-11-29		81	2	28.3737	1
ILI-OA-2264	2013-02-20		85	1	26.3656	1
ILI-OA-2265	2012-11-02		62	2	25.0995	1
ILI-OA-2269	2013-01-08		76	1	24.8584	1
ILI-OA-2271	2013-02-12		71	2	26.8923	1
ILI-OA-2272	2012-11-27		65	2	26.7299	1
ILI-OA-2277	2013-02-12		75	2	26.9896	1
ILI-OA-2279	2012-10-24		69	2	33.1777	1
ILI-OA-2280	2013-01-21		88	1	20.1995	1
ILI-OA-2285	2013-02-12		72	2	24.7676	1
ILI-OA-2288	2013-02-14		73	2	20.0796	1
ILI-OA-2292	2013-02-13		73	2	28.7211	1
ILI-OA-2294	2013-02-13		71	1	30.3871	1
ILI-OA-2305	2012-12-06		85	2	24.5675	1
ILI-OA-2312	2012-11-16		62	2	33.2515	1
ILI-OA-2331	2012-11-16		80	2	26.2188	1
ILI-OA-2337	2012-10-24		70	2	21.048	1
ILI-OA-2345	2013-02-25		87	2	30.478	1
ILI-OA-2346	2013-02-14		83	1	21.9774	1
ILI-OA-2347	2013-02-14		80	2	21.6128	1
ILI-OA-2355	2013-02-21		83	1	22.5309	1
ILI-OA-2369	2012-10-18		66	2	27.9904	1
ILI-OA-2371	2012-10-18		74	1	26.5731	1
ILI-OA-2373	2012-12-05		76	2	22.6757	1
ILI-OA-2382	2012-10-18		68	1	25.0135	1
ILI-OA-2385	2013-02-15		77	2	27.1739	1
ILI-OA-2407	2013-02-04		64	1	22.2753	1
ILI-OA-2412	2013-01-23		92	1	25.1808	1
ILI-OA-2414	2013-02-15		77	2	32.8824	1
ILI-OA-2415	2013-02-15		79	1	26.1224	1
ILI-OA-2419	2013-02-15		80	2	27.2509	1
ILI-OA-2425	2013-02-20		87	2	27.6888	1
ILI-OA-2427	2013-01-08		73	2	22.2291	1
ILI-OA-2433	2013-02-21		91	1	23.04	1
ILI-OA-2450	2013-02-15		80	1	25.1024	1
ILI-OA-2483	2012-10-30		73	2	23.1837	1
ILI-OA-2494	2012-10-31		75	2	22.1453	1
ILI-OA-2501	2013-02-15		76	2	24.677	1
ILI-OA-2505	2012-10-26		71	1	25.6055	1
ILI-OA-2506	2012-10-26		72	2	19.5918	1
ILI-OA-2509	2012-10-11		75	2	25.9701	1
ILI-OA-2548	2012-10-18		76	1	22.0932	1
ILI-OA-2570	2012-12-14		75	1	26.4721	1
ILI-OA-3015	2013-01-16		77	2	20.4284	1
ILI-OA-3021	2013-01-09		78	2	26.079	1
ILI-OA-3030	2013-01-09		78	2	24.623	2
ILI-OA-3041	2012-12-05		68	2	27.3982	1
ILI-OA-3043	2012-12-05		70	1	26.5759	1
ILI-OA-3047	2012-12-04		63	2	22.6562	1
ILI-OA-3051	2012-12-04		65	2	22.3094	1
ILI-OA-3146	2013-01-18		91	1	23.8884	1
ILI-OA-3150	2013-01-18		92	2	25.8876	1
ILI-OA-3155	2012-10-30		63	1	30.3871	2
ILI-OA-3170	2013-02-21		87	2	20.7008	1
ILI-OA-3191	2013-01-18		80	2	28.578	1
ILI-OA-3203	2012-10-30		64	2	21.5139	1
ILI-OA-3212	2013-02-22		83	1	24.6559	1
ILI-OA-3230	2012-10-25		63	1	27.7778	1
ILI-OA-3409	2013-01-18		76	2	26.7949	1
ILI-OA-3412	2013-01-18		81	1	30.0232	1
ILI-OA-3472	2012-12-20		85	1	23.8367	1
ILI-OA-3473	2012-12-20		81	2	24.1115	1
ILI-OA-3516	2012-12-06		76	2	NA	1
ILI-OA-3517	2012-12-06		78	1	27.4286	1
ILI-OA-3539	2012-10-11		77	2	25.462	1
ILI-OA-3626	2012-10-04		78	2	31.8616	2
ILI-OA-3687	2012-12-06		79	2	26.5118	1
ILI-OA-3692	2012-11-01		66	1	22.3954	1
ILI-OA-3703	2012-11-15		70	2	26.5432	1
ILI-OA-3704	2012-11-15		72	1	23.8884	2
ILI-OA-3725	2012-11-07		68	2	28.3937	1
ILI-OA-3739	2012-11-20		67	1	21.9679	1
ILI-OA-3758	2012-10-24		70	2	25.0762	1
ILI-OA-3769	2012-10-11		78	2	22.9481	1
ILI-OA-3802	2012-12-20		69	1	25.1808	1
ILI-OA-3803	2012-12-20		66	2	24.3911	1
ILI-OA-3804	2013-01-18		87	1	29.0657	1
ILI-OA-3805	2013-01-18		82	2	23.8751	1
ILI-OA-3825	2012-12-04		68	2	27.2932	1
ILI-OA-3857	2013-01-07		67	2	22.1003	1
ILI-OA-3870	2012-11-02		67	2	23.6614	1
ILI-OA-3874	2012-11-07		61	2	22.4323	1
ILI-OA-3891	2012-11-02		62	1	26.1224	1
ILI-OA-3915	2013-01-07		66	2	31.7418	1
ILI-OA-3916	2013-01-07		68	1	29.8028	1
ILI-OA-3922	2013-01-07		70	1	23.6614	1
ILI-OA-3931	2012-10-26		65	1	22.694	1
ILI-OA-3938	2012-11-01		61	1	28.0763	1
ILI-OA-4009	2012-11-20		63	2	20.6193	1
ILI-OA-4014	2012-11-06		64	1	29.4078	1
ILI-OA-4015	2012-12-04		78	2	NA	1
ILI-OA-4043	2013-01-23		85	2	24.4646	1
ILI-OA-4044	2013-01-23		85	1	32.2708	2
ILI-OA-4104	2012-12-04		88	2	28.3447	1
ILI-OA-4150	2012-12-04		61	1	25.3815	2
ILI-OA-4161	2012-12-11		62	2	27.8159	1
ILI-OA-4169	2012-12-04		64	2	29.7578	1
ILI-OA-4201	2012-12-17		69	1	23.6614	2
ILI-OA-4202	2012-12-17		67	2	29.7442	1

## Sheet: DataDiagnostics
ID	RSVA	RSVB	RSV total	AdV	hMPV	PIV1	PIV2	PIV3	PIV4	PIV total	Rhino	hBoV	OC43	NL63	229E	HKU1	hCoV total	WUPyV	KIPyV	InfluenzaA	InfluenzaB	H1N1	H3N2	YAM	VIC	S.pneu_naso	H.inf_naso	M.cat_naso	S.aureus_naso	S.pneu_Oro	H.inf_Oro	M.cat_Oro	S.aureus_Oro
OK3-11-001	1	1	1	1	1	1	1	1	2	2	2	2	1	1	1	1	1	1	1	1	1	1	1	1	1	2	1	2	1
OK3-11-002	1	1	1	1	1	1	1	1	1	1	2	1	1	1	1	1	1	1	1	1	1	1	1	1	1	2	1	1	2
OK3-11-003	1	1	1	1	1	1	1	1	1	1	2	1	1	1	1	1	1	2	1	1	1	1	1	1	1	1	1	2	1
OK3-11-004	1	1	1	1	1	1	1	1	1	1	2	2	1	1	1	1	1	1	1	1	1	1	1	1	1	1	1	2	1
OK3-11-005	1	1	1	1	1	1	1	1	1	1	2	1	1	1	1	1	1	1	1	1	1	1	1	1	1	2	2	2	1
OK3-11-006	1	1	1	1	1	1	1	1	1	1	2	1	1	1	1	1	1	1	1	1	1	1	1	1	1	1	1	2	1
OK3-11-007	1	1	1	1	1	1	1	1	1	1	2	1	1	1	1	1	1	1	1	1	1	1	1	1	1	2	2	2	1
OK3-11-008	1	1	1	2	1	1	1	1	1	1	1	1	1	1	1	1	1	1	1	1	1	1	1	1	1	2	2	2	1
OK3-11-009	1	1	1	1	1	1	1	1	1	1	2	2	1	1	1	1	1	1	1	1	1	1	1	1	1	1	2	2	1
OK3-11-010	1	1	1	1	1	1	1	1	2	2	2	1	1	1	1	1	1	1	1	1	1	1	1	1	1	2	2	2	1
OK3-11-011	1	1	1	2	1	1	1	1	1	1	1	1	1	1	1	1	1	1	1	1	1	1	1	1	1	2	1	1	1
OK3-11-012	1	1	1	1	1	1	1	1	1	1	2	1	2	1	1	1	2	2	1	1	1	1	1	1	1	2	2	2	1
OK3-11-013	1	1	1	2	1	1	1	1	1	1	2		1	1	1	1	1	1	1	1	1	1	1	1	1	1	2	2	1
OK3-11-014	1	1	1	1	1	1	1	1	2	2	1	2	1	1	1	1	1	1	1	1	1	1	1	1	1	2	2	2	1
OK3-11-015	1	1	1	1	1	1	1	1	1	1	1	1	1	1	1	1	1	1	1	1	1	1	1	1	1	2	2	2	1
OK3-11-016	1	1	1	1	1	1	1	1	1	1	1	1	1	1	1	1	1	1	1	1	1	1	1	1	1	1	2	1	1
OK3-11-017	1	1	1	2	1	1	1	1	2	2	1	1	1	1	1	1	1	2	1	1	1	1	1	1	1	1	1	2	1
OK3-11-018	1	1	1	1	1	1	1	1	1	1	1	1	1	1	1	1	1	1	1	1	1	1	1	1	1	2	1	2	1
OK3-11-019	1	1	1	1	1	1	1	1	1	1	2	2	1	1	1	1	1	1	1	1	1	1	1	1	1	2	2	2	1
OK3-11-020	1	1	1	1	1	1	1	1	1	1	2	1	2	1	1	1	2	1	1	1	1	1	1	1	1	2	2	2	1
OK3-11-021	1	1	1	1	1	1	1	1	2	2	2	1	1	1	1	1	1	1	1	1	1	1	1	1	1	2	2	2	1
OK3-11-022	1	1	1	2	1	1	1	1	1	1	2	1	1	1	1	1	1	1	1	1	1	1	1	1	1	2	2	2	1
OK3-11-023	1	1	1	1	1	1	1	1	1	1	2	1	1	1	1	1	1	2	1	1	1	1	1	1	1	2	1	2	1
OK3-11-024	1	1	1	1	1	1	1	1	1	1	2	1	1	1	1	1	1	1	1	1	1	1	1	1	1	1	1	1	1
OK3-11-026	1	1	1	2	1	1	1	1	1	1	1	1	1	1	1	1	1	1	1	1	1	1	1	1	1	1	1	1	1
OK3-11-027	1	1	1	2	1	1	1	1	1	1	2	2	1	1	1	1	1	1	1	1	1	1	1	1	1	1	2	2	1
OK3-11-028	1	1	1	1	1	1	1	1	1	1	2	1	1	1	1	1	1	1	1	1	1	1	1	1	1	2	1	2	1
OK3-11-029	1	1	1	1	1	1	1	1	1	1	2	1	1	1	1	1	1	1	1	1	1	1	1	1	1	1	2	2	1
OK3-11-030	1	1	1	1	1	1	1	1	1	1	2	1	1	1	1	1	1	1	1	1	1	1	1	1	1	2	2	2	1
OK3-11-031	1	1	1	1	1	1	1	1	1	1	1	2	1	1	1	1	1	1	1	1	1	1	1	1	1	1	2	2	1
OK3-11-032	1	1	1	1	1	1	1	1	1	1	2	1	1	1	1	1	1	1	1	1	1	1	1	1	1	1	2	1	1
OK3-11-033	1	1	1	1	1	1	1	1	1	1	2	1	1	1	1	1	1	1	1	1	1	1	1	1	1	1	1	2	1
OK3-11-035	1	1	1	2	1	1	1	1	1	1	1	1	1	1	1	1	1	1	1	1	1	1	1	1	1	2	2	2	1
OK3-11-036	1	1	1	2	1	1	1	1	1	1	2	1	2	1	1	1	2	1	1	1	1	1	1	1	1	2	2	2	1
OK3-11-037	1	1	1	2	1	1	1	1	1	1	1	1	2	1	1	1	2	1	1	1	1	1	1	1	1	2	2	2	1
OK3-11-038	1	1	1	2	1	1	1	1	1	1	2	1	1	1	1	1	1	1	2	1	1	1	1	1	1	2	1	2	1
OK3-11-039	1	1	1	1	1	1	1	1	1	1	1	1	1	1	1	1	1	1	1	1	1	1	1	1	1	1	2	1	1
OK3-11-040	1	1	1	1	1	1	1	1	1	1	1	1	1	1	1	1	1	1	1	1	1	1	1	1	1	1	1	1	1
OK3-11-041	1	1	1	1	1	1	1	1	1	1	1	1	2	1	1	1	2	1	1	1	1	1	1	1	1	1	1	2	1
OK3-11-043	1	1	1	1	1	1	1	1	1	1	2	2	1	1	1	1	1	1	1	1	1	1	1	1	1	1	1	2	1
OK3-11-044	1	1	1	2	1	1	1	1	2	2	1	2	1	1	1	1	1	2	1	1	1	1	1	1	1	2	1	2	1
OK3-11-045	1	1	1	2	1	1	1	1	1	1	2	1	1	1	1	1	1	1	1	1	1	1	1	1	1	1	2	1	1
OK3-11-046	1	1	1	2	1	1	1	1	1	1	2	1	1	1	1	1	1	1	1	1	1	1	1	1	1	2	1	2	1
OK3-11-047	1	1	1	1	1	1	1	1	1	1	2	1	1	1	1	1	1	1	1	1	1	1	1	1	1	2	2	2	1
OK3-11-048	1	1	1	1	1	1	1	1	1	1	1	1	2	1	1	1	2	1	1	1	1	1	1	1	1	2	1	2	1
OK3-11-050	1	1	1	1	1	1	1	1	1	1	1	1	1	1	1	1	1	2	1	1	1	1	1	1	1	1	1	1	1
OK3-11-051	1	1	1	1	1	1	1	1	2	2	2	2	1	1	1	1	1	1	1	1	1	1	1	1	1	1	1	1	1
OK3-11-052	1	1	1	1	1	1	1	1	1	1	2	1	1	1	1	1	1	1	1	1	1	1	1	1	1	1	1	1	1
OK3-11-053	1	1	1	2	1	1	1	1	1	1	2	1	1	1	1	1	1	1	1	1	1	1	1	1	1	1	2	1	1
OK3-11-054	1	1	1	1	1	1	1	1	1	1	1	1	1	1	1	1	1	1	1	1	1	1	1	1	1	1	1	1	1
OK3-11-055	1	1	1	2	1	1	1	1	1	1	1	1	1	1	1	1	1	1	1	1	1	1	1	1	1	1	1	1	1
OK3-11-056	1	1	1	1	1	1	1	1	1	1	2	2	1	1	1	1	1	1	1	1	1	1	1	1	1	2	2	2	1
OK3-11-058	1	1	1	1	1	1	1	1	1	1	2	2	1	1	1	1	1	2	1	1	1	1	1	1	1	2	1	2	1
OK3-11-059	1	1	1	2	1	1	1	1	1	1	1	2	2	1	1	1	2	1	1	1	1	1	1	1	1	2	2	1	1
OK3-11-060	1	1	1	1	1	1	1	1	2	2	1	2	1	1	1	1	1	1	1	1	1	1	1	1	1	1	2	2	1
OK3-11-061	1	1	1	2	1	1	1	1	1	1	2	1	1	1	1	1	1	1	1	1	1	1	1	1	1	1	1	2	1
OK3-11-062	1	1	1	1	1	1	1	1	1	1	1	1	1	1	1	1	1	1	1	1	1	1	1	1	1	2	2	2	1
OK3-11-064	1	1	1	1	1	1	1	1	1	1	2	1	1	1	1	1	1	1	1	1	1	1	1	1	1	1	1	2	1
OK3-11-065	1	1	1	1	1	1	1	1	1	1	1	1	1	1	1	1	1	1	1	1	1	1	1	1	1	2	1	1	1
OK3-11-066	1	1	1	1	1	1	1	1	1	1	1	1	1	1	1	1	1	1	1	1	1	1	1	1	1	2	1	2	1
OK3-11-067	1	1	1	2	1	1	1	1	1	1	1	1	1	1	1	1	1	2	1	1	1	1	1	1	1	2	2	2	1
OK3-11-068	1	1	1	1	1	1	1	1	1	1	2	1	1	1	1	1	1	1	1	1	1	1	1	1	1	1	1	2	1
OK3-11-069	1	1	1	1	1	1	1	1	2	2	1	1	1	1	1	1	1	1	1	1	1	1	1	1	1	2	2	2	2
OK3-11-070	1	1	1	1	1	1	1	1	1	1	2	1	1	1	1	1	1	1	1	1	1	1	1	1	1	1	1	1	1
OK3-11-072	1	1	1	2	1	1	1	1	2	2	2	2	1	1	1	1	1	1	1	1	1	1	1	1	1	2	1	2	1
OK3-11-073	1	1	1	1	1	1	1	1	1	1	1	1	1	1	1	1	1	2	2	1	1	1	1	1	1	1	1	2	1
OK3-11-074	1	1	1	1	1	1	1	1	1	1	1	1	1	1	1	1	1	1	1	1	1	1	1	1	1	1	2	2	1
OK3-11-075	1	1	1	1	1	1	1	1	1	1	2	1	1	1	1	1	1	1	1	1	1	1	1	1	1	2	1	1	1
OK3-11-076	1	1	1	2	1	1	1	1	2	2	2	2	1	1	1	1	1	1	1	1	1	1	1	1	1	2	2	2	1
OK3-11-077	1	1	1	2	1	1	1	1	1	1	1	2	1	1	1	1	1	1	1	1	1	1	1	1	1	1	2	2	1
OK3-11-078	1	1	1	1	1	1	1	1	1	1	2	1	1	1	1	1	1	1	1	1	1	1	1	1	1	1	1	2	2
OK3-11-079	1	1	1	1	1	1	1	1	1	1	1	1	1	1	1	1	1	1	1	1	1	1	1	1	1	1	1	1	1
OK3-11-080	1	1	1	1	1	1	1	1	1	1	2	2	1	1	1	1	1	1	1	1	1	1	1	1	1	1	2	2	1
OK3-11-081	1	1	1	1	1	1	1	1	1	1	1	2	1	1	1	1	1	1	1	1	1	1	1	1	1	2	2	2	1
OK3-11-082	1	1	1	1	1	1	1	1	1	1	2	1	1	1	1	1	1	2	1	1	1	1	1	1	1	1	2	2	1
OK3-11-083	1	1	1	1	1	1	1	1	1	1	2	1	1	1	1	1	1	1	1	1	1	1	1	1	1	1	1	2	1
OK3-11-084	1	1	1	1	1	1	1	1	1	1	2	2	1	1	1	1	1	1	1	1	1	1	1	1	1	2	2	2	1
OK3-11-085	1	1	1	1	1	1	1	1	2	2	2	2	1	1	1	1	1	1	1	1	1	1	1	1	1	2	2	2	1
OK3-11-086	1	1	1	1	1	1	1	1	1	1	2	1	1	1	1	1	1	2	1	1	1	1	1	1	1	2	2	2	1
OK3-11-087	1	1	1	1	1	1	1	1	1	1	2	1	1	1	1	1	1	1	1	1	1	1	1	1	1	2	2	2	1
OK3-11-088	1	1	1	1	1	1	1	1	1	1	1	1	1	1	1	1	1	1	1	1	1	1	1	1	1	1	1	2	2
OK3-11-089	1	1	1	2	1	1	1	1	1	1	1	1	1	1	1	1	1	1	1	1	1	1	1	1	1	2	2	2	1
OK3-11-090	1	1	1	1	1	1	1	1	1	1	2	1	1	1	1	1	1	1	1	1	1	1	1	1	1	2	1	2	1
OK3-11-091	1	1	1	2	1	1	1	1	1	1	2	1	1	1	1	1	1	1	1	1	1	1	1	1	1	1	1	2	2
OK3-11-092	1	1	1	1	1	1	1	1	1	1	2	1	1	1	1	1	1	1	1	1	1	1	1	1	1	1	1	1	2
OK3-11-093	1	1	1	1	1	1	1	1	1	1	2	1	1	1	1	1	1	1	1	1	1	1	1	1	1	1	1	2	1
OK3-11-094	1	1	1	2	1	1	1	1	1	1	2	1	1	1	1	1	1	1	1	1	1	1	1	1	1	2	2	2	1
OK3-11-095	1	1	1	1	1	1	1	1	1	1	2	1	1	1	1	1	1	1	1	1	1	1	1	1	1	2	2	2	1
OK3-11-096	1	1	1	1	1	1	1	1	1	1	1	1	1	1	1	1	1	1	1	1	1	1	1	1	1	2	1	1	1
OK3-11-097	1	1	1	1	1	1	1	1	1	1	1	1	1	1	1	1	1	1	1	1	1	1	1	1	1	1	2	2	1
OK3-11-098	1	1	1	1	1	1	1	1	2	2	2	2	1	1	1	1	1	1	1	1	1	1	1	1	1	1	2	2	1
OK3-11-099	1	1	1	1	1	1	1	1	2	2	2	2	1	1	1	1	1	2	1	1	1	1	1	1	1	2	2	2	1
OK3-11-100	1	1	1	1	1	1	1	1	1	1	2	1	1	1	1	1	1	1	1	1	1	1	1	1	1	2	2	2	1
OK3-11-101	1	1	1	2	1	1	1	1	1	1	2	1	1	1	1	1	1	1	1	1	1	1	1	1	1	2	2	2	2
OK3-11-102	1	1	1	2	1	1	1	1	1	1	2	1	2	1	1	1	2	1	1	1	1	1	1	1	1	2	2	2	1
OK3-11-103	1	1	1	1	2	1	1	1	1	1	1	2	1	1	1	1	1	1	1	1	1	1	1	1	1	2	2	2	1
OK3-11-104	1	1	1	2	1	1	1	1	1	1	1	1	2	1	1	1	2	1	1	1	1	1	1	1	1	2	2	2	1
OK3-11-105	1	1	1	2	1	1	1	1	1	1	2	1	1	1	1	1	1	1	1	1	1	1	1	1	1	2	1	2	1
OK3-11-106	1	1	1	1	1	1	1	1	1	1	1	1	1	1	1	1	1	1	1	1	1	1	1	1	1	1	1	1	1
OK3-11-107	1	1	1	1	1	1	1	1	1	1	2	1	1	1	1	1	1	1	1	1	1	1	1	1	1	1	2	1	2
OK3-11-108	1	1	1	2	1	1	1	1	1	1	1	1	1	1	1	1	1	1	1	1	1	1	1	1	1	2	2	2	1
OK3-11-109	1	1	1	2	1	1	1	1	1	1	2	1	1	1	1	1	1	1	1	1	1	1	1	1	1	2	2	2	1
OK3-11-110	1	1	1	1	1	1	1	2	1	2	1	1	1	1	1	1	1	1	1	1	1	1	1	1	1	1	1	2	2
OK3-11-111	2	1	2	1	1	1	1	1	1	1	1	1	1	1	1	1	1	1	1	1	1	1	1	1	1	2	2	2	1
OK3-11-112	2	1	2	1	1	1	1	1	1	1	1	1	2	1	1	1	2	1	1	1	1	1	1	1	1	2	2	2	1
OK3-11-114	1	1	1	2	1	1	1	1	1	1	1	1	2	1	1	1	2	1	1	1	1	1	1	1	1	2	2	2	1
OK3-11-115	1	1	1	2	1	1	1	1	2	2	1	1	2	1	1	1	2	1	1	1	1	1	1	1	1	2	2	2	1
OK3-11-116	1	1	1	1	1	1	1	1	1	1	2	1	1	1	1	1	1	1	1	1	1	1	1	1	1	2	1	2	1
OK3-11-117	1	1	1	2	1	1	1	1	1	1	2	1	2	1	1	1	2	1	2	1	1	1	1	1	1	2	1	2	1
OK3-11-120	1	1	1	1	1	1	1	1	1	1	2	1	1	1	1	1	1	1	1	1	1	1	1	1	1	2	2	2	1
OK3-11-122	1	1	1	1	1	1	1	1	1	1	1	1	1	1	1	1	1	1	1	1	1	1	1	1	1	2	2	2	1
OK3-11-123	1	1	1	1	1	1	1	1	1	1	2	1	1	1	1	1	1	1	1	1	1	1	1	1	1	2	2	2	1
OK3-11-124	2	1	2	2	1	1	1	1	1	1	1	1	1	1	1	1	1	1	2	1	1	1	1	1	1	1	2	2	1
OK3-11-125	1	1	1	2	1	1	1	1	1	1	1	1	2	1	1	1	2	1	1	1	1	1	1	1	1	2	2	2	1
OK3-11-126	1	1	1	2	1	1	1	1	1	1	1	1	1	1	1	1	1	1	1	1	1	1	1	1	1	2	2	2	1
OK3-11-127	1	1	1	1	1	1	1	1	1	1	1	1	1	1	1	1	1	1	1	1	1	1	1	1	1	2	1	2	1
OK3-11-128	1	1	1	1	1	1	1	1	1	1	2	1	1	1	1	1	1	1	1	1	1	1	1	1	1	2	2	2	1
OK3-11-130	1	1	1	1	1	1	1	1	1	1	2	1	1	1	1	1	1	1	1	1	1	1	1	1	1	2	2	2	1
OK3-11-131	1	1	1	2	1	1	1	1	1	1	1	1	1	1	1	1	1	1	1	1	1	1	1	1	1	1	1	1	1
OK3-11-132	1	1	1	1	1	2	1	1	1	2	1	2	1	1	1	1	1	2	1	1	1	1	1	1	1	1	2	2	1
OK3-11-133	1	1	1	1	1	1	1	1	1	1	1	2	1	1	1	1	1	1	1	1	1	1	1	1	1	2	2	2	1
OK3-11-134	1	1	1	2	1	1	1	2	1	2	2	1	1	1	1	1	1	1	1	1	1	1	1	1	1	2	1	2	1
OK3-11-135	1	1	1	2	1	1	1	1	1	1	1	1	1	1	1	1	1	1	1	1	1	1	1	1	1	1	2	1	1
OK3-11-136	1	1	1	2	1	1	1	1	2	2	2	2	1	1	1	1	1	1	1	1	1	1	1	1	1	2	2	2	1
OK3-11-137	1	1	1	1	1	1	1	1	1	1	2	1	1	1	1	1	1	1	1	1	1	1	1	1	1	1	2	2	1
OK3-11-138	1	1	1	2	1	1	1	1	1	1	2	1	1	1	1	1	1	1	1	1	1	1	1	1	1	2	1	2	1
OK3-11-139	1	1	1	2	1	1	1	1	2	2	2	2	1	1	1	1	1	1	1	1	1	1	1	1	1	2	2	2	1
OK3-11-140	1	1	1	1	1	1	1	1	2	2	2	1	1	1	1	1	1	1	1	1	1	1	1	1	1	2	2	2	1
OK3-11-141	1	1	1	2	1	1	1	1	2	2	2	2	2	1	1	1	2	1	1	1	1	1	1	1	1	2	2	2	1
OK3-11-142	1	1	1	1	1	1	1	1	1	1	2	2	1	1	1	1	1	1	1	1	1	1	1	1	1	1	1	2	1
OK3-11-143	1	1	1	2	1	1	1	1	1	1	2	1	1	1	1	1	1	1	1	1	1	1	1	1	1	2	2	2	1
OK3-11-146	1	1	1	1	1	1	1	1	1	1	1	1	1	1	1	1	1	1	1	1	1	1	1	1	1	2	2	2	1
OK3-11-147	1	1	1	2	1	1	1	1	2	2	1	1	2	1	1	1	2	1	1	1	1	1	1	1	1	1	2	2	1
OK3-11-148	1	1	1	2	1	1	1	1	1	1	1	1	2	1	1	1	2	1	1	1	1	1	1	1	1	2	2	2	1
OK3-11-149	1	2	2	1	1	1	1	1	1	1	1	1	1	1	1	1	1	1	1	1	1	1	1	1	1	2	2	2	1
OK3-11-150	1	1	1	2	1	1	1	1	1	1	2	1	1	1	1	1	1	1	1	1	1	1	1	1	1	1	2	2	1
OK3-11-151	1	1	1	1	1	1	1	1	1	1	2	1	1	1	1	1	1	1	1	1	1	1	1	1	1	1	1	1	1
OK3-11-152	1	1	1	1	1	1	1	1	1	1	2	1	1	1	1	1	1	1	1	1	1	1	1	1	1	2	2	1	1
OK3-11-153	2	1	2	1	1	1	1	1	2	2	1	1	1	1	1	1	1	1	1	1	1	1	1	1	1	1	2	2	1
OK3-11-154	1	1	1	2	1	1	1	1	1	1	1	1	1	1	1	1	1	1	1	1	1	1	1	1	1	2	2	2	1
OK3-11-155	1	1	1	2	1	1	1	1	1	1	1	1	1	1	1	1	1	1	1	1	1	1	1	1	1	1	2	2	1
OK3-11-156	1	1	1	1	1	1	1	1	1	1	2	1	2	1	1	1	2	1	1	1	1	1	1	1	1	1	2	2	1
OK3-11-157	1	1	1	1	1	1	1	1	1	1	1	1	1	1	1	1	1	1	1	1	1	1	1	1	1	2	1	2	1
OK3-11-158	2	1	2	1	1	1	1	1	1	1	2	1	1	1	1	1	1	1	1	1	1	1	1	1	1	2	1	2	1
OK3-11-159	1	1	1	2	1	1	1	1	1	1	1	1	1	1	1	1	1	1	1	1	1	1	1	1	1	2	2	2	1
OK3-11-160	1	1	1	1	1	1	1	1	1	1	2	1	1	1	1	1	1	1	1	1	1	1	1	1	1	1	2	1	2
OK3-11-161	1	1	1	1	1	1	1	1	1	1	2	1	1	1	1	1	1	1	1	1	1	1	1	1	1	2	2	2	1
OK3-11-162	1	1	1	1	1	1	1	1	2	2	1	1	1	1	1	1	1	1	2	1	1	1	1	1	1	2	2	2	1
OK3-11-163	1	1	1	2	1	1	1	1	1	1	2	1	1	1	1	1	1	1	1	1	1	1	1	1	1	1	2	2	1
OK3-11-164	1	1	1	2	1	1	1	1	1	1	1	1	1	1	1	1	1	1	1	1	1	1	1	1	1	2	2	2	1
OK3-11-165	1	1	1	2	1	1	1	1	1	1	1	1	2	1	1	1	2	1	1	1	1	1	1	1	1	1	1	2	1
OK3-11-166	1	1	1	2	1	1	1	1	2	2	2	2	1	1	1	1	1	1	1	1	1	1	1	1	1	2	2	2	1
OK3-11-167	1	1	1	1	1	1	1	1	1	1	2	1	2	1	1	1	2	1	1	1	1	1	1	1	1	1	2	2	2
OK3-11-168	1	1	1	1	1	1	1	1	1	1	2	1	1	1	1	1	1	1	1	1	1	1	1	1	1	1	1	1	1
OK3-11-169	1	1	1	2	1	1	1	1	1	1	1	1	1	1	1	1	1	2	1	1	1	1	1	1	1	2	2	2	1
OK3-11-170	1	1	1	2	1	1	1	1	1	1	1	1	1	1	1	1	1	1	1	1	1	1	1	1	1	1	2	1	1
OK3-11-171	2	1	2	2	1	1	1	1	1	1	1	1	1	1	1	1	1	1	1	1	1	1	1	1	1	2	2	2	1
OK3-11-172	2	1	2	1	1	1	1	1	1	1	2	2	1	1	1	1	1	1	1	1	1	1	1	1	1	1	2	2	1
OK3-11-173	1	1	1	1	1	1	1	1	1	1	2	1	2	1	1	1	2	1	1	1	1	1	1	1	1	2	2	2	1
OK3-11-174	1	1	1	1	1	1	1	1	1	1	1	1	1	1	1	1	1	1	1	1	1	1	1	1	1	2	2	2	1
OK3-11-175	1	1	1	2	1	1	1	1	1	1	2	1	1	1	1	2	2	1	1	1	1	1	1	1	1	1	2	1	1
OK3-11-176	1	1	1	2	1	1	1	1	1	1	2	2	1	1	1	1	1	2	1	1	1	1	1	1	1	2	1	2	1
OK3-11-177	1	1	1	1	1	1	1	1	2	2	2	1	2	1	1	1	2	1	2	1	1	1	1	1	1	2	2	2	1
OK3-11-180	1	1	1	1	1	1	1	1	1	1	1	1	1	1	1	1	1	1	1	1	1	1	1	1	1	2	1	2	1
OK3-11-182	1	1	1	2	1	1	1	1	1	1	2	1	1	1	1	1	1	1	1	1	1	1	1	1	1	2	1	2	1
OK3-11-183	1	2	2	1	1	1	1	1	1	1	1	1	1	1	1	1	1	1	1	1	1	1	1	1	1	2	1	2	1
OK3-11-184	1	1	1	1	1	1	1	1	1	1	2	2	2	1	1	1	2	1	1	1	1	1	1	1	1	2	1	1	1
OK3-11-185	1	2	2	2	1	1	1	1	1	1	1	1	1	1	1	1	1	1	1	1	1	1	1	1	1	1	2	2	1
OK3-11-186	1	1	1	2	1	1	1	1	2	2	2	1	1	1	1	1	1	1	1	1	1	1	1	1	1	2	2	2	1
OK3-11-187	1	1	1	1	1	1	1	1	1	1	1	1	1	1	1	2	2	1	1	1	1	1	1	1	1	1	1	2	1
OK3-11-189	1	1	1	1	1	1	1	1	1	1	2	1	1	1	1	1	1	1	1	1	1	1	1	1	1	2	2	2	1
OK3-11-190	1	1	1	2	1	1	1	1	1	1	1	1	1	1	1	1	1	1	1	1	1	1	1	1	1	2	1	1	1
OK3-11-191	2	1	2	1	1	1	1	2	2	2	2	2	1	1	1	1	1	1	1	1	1	1	1	1	1	2	2	2	1
OK3-11-192	1	1	1	2	1	1	1	1	2	2	1	1	1	1	1	1	1	1	1	1	1	1	1	1	1	1	1	2	1
OK3-11-193	2	1	2	1	1	1	1	1	1	1	1	1	1	1	1	1	1	1	1	1	1	1	1	1	1	1	2	2	1
OK3-11-194	1	1	1	1	1	1	1	1	1	1	2	1	2	1	1	1	2	1	1	1	1	1	1	1	1	2	1	2	1
OK3-11-195	1	1	1	1	1	1	1	1	1	1	1	1	1	2	1	1	2	1	1	1	1	1	1	1	1	1	1	2	1
OK3-11-196	1	1	1	1	1	1	1	1	2	2	1	2	1	1	1	1	1	1	1	1	1	1	1	1	1	2	2	1	1
OK3-11-197	1	1	1	1	1	1	1	1	1	1	2	1	1	1	1	1	1	1	1	1	1	1	1	1	1	2	2	1	1
OK3-11-198	1	1	1	1	1	1	1	1	1	1	2	1	1	1	1	1	1	1	1	1	1	1	1	1	1	1	2	2	1
OK3-11-199	1	1	1	1	1	1	1	1	1	1	2	1	1	1	1	1	1	1	1	1	1	1	1	1	1	2	2	2	1
OK3-11-200	1	1	1	2	1	1	1	1	2	2	2	2	1	1	1	1	1	1	1	1	1	1	1	1	1	2	2	2	1
OK3-11-201	1	1	1	2	1	1	1	1	1	1	2	1	2	1	1	1	2	1	1	1	1	1	1	1	1	2	1	2	1
OK3-11-202	1	1	1	2	1	1	1	1	1	1	1	1	2	1	1	1	2	1	1	1	1	1	1	1	1	2	1	2	1
OK3-11-203	1	1	1	1	1	1	1	1	1	1	2	1	1	1	1	1	1	1	1	1	1	1	1	1	1	2	2	2	1
OK3-11-205	1	1	1	2	1	1	1	1	1	1	1	1	1	1	1	1	1	1	1	1	1	1	1	1	1	2	1	2	1
OK3-11-206	1	1	1	2	1	1	1	1	1	1	1	2	1	1	1	1	1	1	1	1	1	1	1	1	1	1	2	2	1
OK3-11-207	1	1	1	2	1	1	1	1	1	1	1	1	1	1	1	1	1	1	1	1	1	1	1	1	1	2	2	2	1
OK3-11-208	1	1	1	2	1	1	1	1	1	1	2	1	1	1	1	1	1	1	1	1	1	1	1	1	1	2	1	2	1
OK3-11-209	1	1	1	1	1	1	1	1	1	1	2	1	1	1	1	1	1	2	1	1	1	1	1	1	1	2	2	2	1
OK3-11-210	1	1	1	1	1	1	1	1	1	1	2	1	1	1	1	1	1	1	1	1	1	1	1	1	1	1	1	2	1
OK3-11-211	1	2	2	1	1	1	1	1	1	1	2	2	1	1	1	1	1	1	1	1	1	1	1	1	1	2	2	2	1
OK3-11-212	1	1	1	2	1	1	1	1	1	1	2	1	1	1	1	1	1	1	1	1	1	1	1	1	1	2	2	2	1
OK3-11-213	1	1	1	1	1	1	1	1	1	1	2	1	2	1	1	1	2	1	1	1	1	1	1	1	1	2	2	2	1
OK3-11-214	1	1	1	1	1	1	1	1	1	1	1	1	1	1	1	1	1	1	1	1	1	1	1	1	1	1	2	2	1
OK3-11-215	2	1	2	1	1	1	1	1	1	1	1	1	2	1	1	1	2	1	1	1	1	1	1	1	1	1	2	2	1
OK3-11-216	1	1	1	2	1	1	1	1	1	1	2	1	1	1	1	1	1	1	1	1	1	1	1	1	1	2	1	2	1
OK3-11-217	1	1	1	2	1	1	1	1	1	1	1	1	1	1	1	1	1	1	1	2	1	2	1	1	1	1	2	1	1
OK3-11-218	1	1	1	1	1	1	1	1	2	2	1	2	1	1	1	1	1	1	1	1	1	1	1	1	1	1	2	2	1
OK3-11-219	1	1	1	2	1	1	1	1	1	1	1	1	1	1	1	1	1	1	1	1	1	1	1	1	1	2	2	2	1
OK3-11-220	1	1	1	1	1	1	1	1	1	1	2	1	2	1	1	1	2	2	1	1	1	1	1	1	1	2	2	2	1
OK3-11-221	1	1	1	2	1	1	1	1	1	1	2	1	2	1	1	1	2	1	1	1	1	1	1	1	1	2	2	2	1
OK3-11-222	1	1	1	1	1	1	1	1	1	1	1	1	2	1	1	1	2	1	1	1	1	1	1	1	1	1	2	2	1
OK3-11-223	1	1	1	1	1	1	1	1	1	1	2	1	1	1	1	1	1	1	1	1	1	1	1	1	1	2	2	2	1
OK3-11-224	2	1	2	2	1	1	1	1	1	1	1	1	1	1	1	1	1	1	1	1	1	1	1	1	1	2	1	2	1
OK3-11-225	1	1	1	1	1	1	1	1	1	1	2	1	1	1	1	1	1	1	1	1	1	1	1	1	1	2	2	2	1
OK3-11-226	1	1	1	1	1	1	1	1	1	1	1	1	2	1	1	1	2	1	1	1	1	1	1	1	1	2	2	2	1
OK3-11-227	1	1	1	2	1	1	1	1	1	1	1	1	1	1	1	1	1	1	1	1	1	1	1	1	1	2	2	1	1
OK3-11-228	1	1	1	1	1	1	1	1	1	1	1	1	1	1	1	1	1	1	1	1	1	1	1	1	1	1	1	2	1
OK3-11-229	1	1	1	2	1	1	1	1	1	1	1	2	1	1	1	1	1	1	1	1	1	1	1	1	1	1	2	1	2
OK3-11-230	1	1	1	1	1	1	1	1	1	1	2	1	1	1	1	1	1	1	1	1	1	1	1	1	1	2	1	2	2
OK3-11-231	1	1	1	2	1	1	1	1	1	1	1	1	1	1	1	1	1	1	1	1	1	1	1	1	1	2	2	2	1
OK3-11-232	1	1	1	1	1	1	1	1	1	1	1	1	2	1	1	1	2	1	1	1	1	1	1	1	1	2	2	2	1
OK3-11-233	1	1	1	1	1	1	1	1	1	1	1	1	2	1	1	1	2	1	1	1	1	1	1	1	1	2	1	2	1
OK3-11-234	1	1	1	2	1	1	1	1	1	1	2	1	1	1	1	1	1	1	1	1	1	1	1	1	1	2	2	2	1
OK3-11-235	1	1	1	1	1	1	1	1	1	1	1	1	1	1	1	1	1	1	1	1	1	1	1	1	1	1	1	2	1
OK3-11-238	1	1	1	1	1	1	1	1	1	1	2	1	1	1	1	1	1	1	1	1	1	1	1	1	1	2	1	2	1
OK3-11-239	1	1	1	1	1	1	1	1	1	1	1	1	1	1	1	1	1	1	1	1	1	1	1	1	1	2	2	1	1
OK3-11-240	2	1	2	1	1	1	1	1	1	1	1	1	1	1	1	1	1	1	2	1	1	1	1	1	1	2	1	2	2
OK3-11-241	1	1	1	2	1	1	1	1	1	1	1	1	1	1	1	1	1	1	1	1	1	1	1	1	1	1	2	1	1
OK3-11-242	1	1	1	2	1	1	1	1	2	2	1	2	1	1	1	1	1	1	1	1	1	1	1	1	1	1	2	2	1
OK3-11-243	1	1	1	1	1	1	1	1	1	1	2	2	1	1	1	1	1	1	1	1	1	1	1	1	1	1	1	2	1
OK3-11-244	1	1	1	1	1	1	1	1	1	1	1	1	2	1	1	1	2	1	1	2	1	2	1	1	1	1	2	2	1
OK3-11-245	1	1	1	2	1	1	1	1	1	1	1	1	1	1	1	1	1	1	1	1	1	1	1	1	1	2	1	2	1
OK3-11-246	1	1	1	2	1	1	1	1	1	1	2	1	1	1	1	1	1	1	1	1	1	1	1	1	1	1	2	1	1
OK3-11-247	1	1	1	1	1	1	1	1	2	2	2	1	1	1	1	1	1	1	1	1	1	1	1	1	1	1	2	2	1
OK3-11-248	1	1	1	1	1	1	1	1	1	1	2	2	1	1	1	1	1	1	1	1	1	1	1	1	1	2	1	2	1
OK3-11-249	1	1	1	1	1	1	1	1	1	1	1	2	1	1	1	1	1	1	1	1	1	1	1	1	1	1	1	1	1
OK3-11-250	1	1	1	2	1	1	1	1	1	1	1	1	1	1	1	1	1	1	1	1	1	1	1	1	1	1	1	1	2
OK3-11-252	1	1	1	1	1	1	1	2	1	2	1	1	1	1	1	1	1	2	1	1	1	1	1	1	1	2	1	1	1
OK3-11-253	1	1	1	1	1	1	1	1	1	1	2	1	1	1	1	1	1	1	1	1	1	1	1	1	1	1	1	2	1
OK3-11-254	2	1	2	2	1	1	1	1	1	1	1	2	1	1	1	1	1	1	2	1	1	1	1	1	1	2	2	2	1
OK3-11-255	1	1	1	1	1	1	1	1	1	1	1	1	1	1	1	1	1	1	1	1	1	1	1	1	1	2	2	2	1
OK3-11-256	2	1	2	1	1	1	1	1	1	1	1	1	1	1	1	1	1	1	1	1	1	1	1	1	1	1	2	2	1
OK3-11-257	1	1	1	2	1	1	1	1	1	1	1	1	1	1	1	1	1	1	1	1	1	1	1	1	1	1	2	2	1
OK3-11-258	1	1	1	2	1	1	1	1	1	1	2	2	2	1	1	1	2	1	1	1	1	1	1	1	1	2	2	2	1
OK3-11-259	1	1	1	1	1	1	1	1	1	1	1	1	1	1	1	1	1	1	2	1	1	1	1	1	1	1	2	2	1
OK3-11-260	1	1	1	1	1	1	1	1	2	2	1	1	1	1	1	1	1	1	1	1	1	1	1	1	1	2	1	2	1
OK3-11-261	1	1	1	1	1	1	1	1	1	1	2	1	1	1	1	1	1	1	2	1	1	1	1	1	1	2	2	2	1
OK3-11-262	1	1	1	2	1	1	1	1	1	1	2	1	1	1	1	1	1	1	2	1	1	1	1	1	1	2	1	2	1
OK3-11-263	1	1	1	1	1	1	1	1	1	1	2	1	1	1	1	1	1	1	1	1	1	1	1	1	1	1	2	1	2
OK3-11-265	1	1	1	2	1	1	1	1	1	1	2	1	1	1	1	1	1	1	1	1	1	1	1	1	1	1	1	2	1
OK3-11-266	1	1	1	1	1	1	1	1	1	1	1	2	1	1	1	1	1	1	1	1	1	1	1	1	1	2	2	1	1
OK3-11-267	1	1	1	2	1	1	1	1	1	1	2	1	2	1	1	1	2	1	1	1	1	1	1	1	1	2	1	2	1
OK3-11-268	1	1	1	1	1	1	1	1	2	2	1	1	1	1	1	1	1	1	1	1	1	1	1	1	1	1	1	1	1
OK3-11-269	2	1	2	1	1	1	1	1	1	1	1	1	1	1	1	1	1	1	1	1	1	1	1	1	1	1	2	1	1
OK3-11-270	2	1	2	1	1	1	1	1	2	2	1	1	2	1	1	1	2	1	1	1	1	1	1	1	1	2	1	2	1
OK3-11-271	1	2	2	2	1	1	1	1	1	1	1	2	1	1	1	1	1	2	1	1	1	1	1	1	1	2	2	2	1
OK3-11-272	1	1	1	1	1	1	1	1	1	1	1	1	1	1	1	1	1	1	1	1	1	1	1	1	1	1	1	1	1
OK3-11-273	1	1	1	1	1	1	1	1	2	2	2	1	1	1	1	1	1	1	2	1	1	1	1	1	1	2	2	2	1
OK3-11-274	1	1	1	2	1	1	1	1	1	1	1	1	1	1	1	1	1	1	1	1	1	1	1	1	1	2	2	2	1
OK3-11-275	1	1	1	1	1	1	1	1	1	1	2	1	2	1	1	1	2	1	1	1	1	1	1	1	1	2	1	2	1
OK3-11-276	2	1	2	2	1	1	1	1	2	2	1	2	1	1	1	1	1	1	1	1	1	1	1	1	1	2	2	2	1
OK3-11-277	1	1	1	1	1	1	1	1	1	1	2	1	1	1	1	1	1	1	1	1	1	1	1	1	1	1	2	2	1
OK3-11-278	1	1	1	1	1	1	1	1	1	1	1	1	1	1	1	1	1	1	1	1	2	1	1	2	1	2	2	1	1
OK3-11-280	1	1	1	2	1	1	1	1	1	1	1	1	1	1	1	1	1	1	2	1	1	1	1	1	1	1	2	2	1
OK3-11-281	2	1	2	1	1	1	1	1	1	1	1	1	1	1	1	1	1	1	1	1	1	1	1	1	1	1	1	2	1
OK3-11-282	1	1	1	1	1	1	1	1	1	1	1	1	1	1	1	1	1	1	1	1	1	1	1	1	1	2	2	2	1
OK3-11-283	2	1	2	1	1	1	1	1	1	1	1	1	1	1	1	1	1	1	1	1	1	1	1	1	1	2	1	2	1
OK3-11-284	1	1	1	2	1	1	1	1	2	2	1	1	1	1	1	1	1	1	1	1	1	1	1	1	1	2	1	2	1
OK3-11-285	2	1	2	2	1	1	1	1	1	1	2	1	1	1	1	1	1	1	1	1	1	1	1	1	1	2	1	1	1
OK3-11-286	1	1	1	2	1	1	1	1	1	1	1	2	1	1	1	1	1	1	1	1	1	1	1	1	1	1	2	2	1
OK3-11-287	2	1	2	1	1	1	1	1	1	1	1	1	1	1	1	1	1	1	1	1	1	1	1	1	1	1	1	2	2
OK3-11-288	1	1	1	2	1	1	1	1	1	1	1	1	1	1	1	1	1	1	1	1	1	1	1	1	1	1	2	2	1
OK3-11-289	1	1	1	2	1	1	1	1	1	1	1	1	1	1	1	1	1	1	1	1	1	1	1	1	1	2	2	2	1
OK3-11-290	2	1	2	2	1	1	1	1	1	1	1	1	1	1	1	1	1	1	1	1	1	1	1	1	1	1	2	1	2
OK3-11-291	2	1	2	2	1	1	1	1	1	1	1	1	1	2	1	1	2	1	2	1	1	1	1	1	1	1	1	2	1
OK3-11-292	1	1	1	1	1	1	1	1	1	1	1	2	1	1	1	1	1	1	1	1	1	1	1	1	1	1	2	2	1
OK3-11-293	1	1	1	1	1	1	1	1	1	1	2	1	1	1	1	1	1	1	1	1	1	1	1	1	1	1	1	1	2
OK3-11-294	1	1	1	2	1	1	1	1	1	1	1	2	1	1	1	1	1	1	1	1	1	1	1	1	1	2	1	2	2
OK3-11-296	1	2	2	1	1	1	1	1	1	1	1	1	1	1	1	1	1	1	1	1	1	1	1	1	1	2	2	2	1
OK3-11-298	1	1	1	2	1	1	1	1	1	1	1	1	1	1	1	1	1	1	1	1	1	1	1	1	1	2	2	2	1
OK3-11-299	1	1	1	1	1	1	1	1	1	1	2	1	1	1	1	1	1	1	1	1	1	1	1	1	1	1	2	2	1
OK3-11-300	1	1	1	1	1	1	1	1	1	1	1	1	1	1	1	1	1	1	1	1	1	1	1	1	1	2	2	2	1
OK3-11-301	1	1	1	2	1	1	1	1	1	1	1	1	1	1	1	1	1	1	1	1	1	1	1	1	1	2	1	1	1
OK3-11-302	1	1	1	1	1	1	1	1	1	1	2	2	1	1	1	1	1	1	1	1	1	1	1	1	1	2	1	2	1
OK3-11-303	1	1	1	1	1	1	1	1	1	1	2	1	1	1	1	1	1	1	1	1	1	1	1	1	1	1	2	2	1
OK3-11-304	1	1	1	1	1	1	1	1	1	1	1	1	1	1	2	1	2	1	1	1	1	1	1	1	1	2	1	2	1
OK3-11-305	1	1	1	1	1	1	1	1	1	1	1	1	1	1	1	1	1	1	1	1	1	1	1	1	1	1	1	1	2
OK3-11-306	1	2	2	2	1	1	1	1	1	1	1	2	1	1	1	1	1	1	1	1	1	1	1	1	1	2	2	2	1
OK3-11-307	1	1	1	2	1	1	1	1	1	1	1	2	1	1	1	1	1	1	1	1	1	1	1	1	1	2	2	2	1
OK3-11-308	2	1	2	1	1	1	1	1	1	1	1	1	1	1	1	1	1	1	1	1	1	1	1	1	1	2	1	2	1
OK3-11-309	1	1	1	2	1	1	1	1	1	1	2	2	1	1	1	1	1	1	1	1	1	1	1	1	1	1	2	2	1
OK3-11-310	1	1	1	1	1	1	1	1	1	1	2	1	1	1	1	1	1	1	1	1	1	1	1	1	1	1	1	2	1
OK3-11-311	1	1	1	1	1	1	1	1	1	1	2	1	1	1	1	1	1	1	1	1	1	1	1	1	1	1	1	2	1
OK3-11-312	2	1	2	1	1	1	1	1	1	1	1	1	1	1	1	1	1	1	1	1	1	1	1	1	1	2	2	2	1
OK3-11-313	1	1	1	1	1	1	1	1	1	1	2	1	2	1	1	1	2	1	1	1	1	1	1	1	1	1	2	2	1
OK3-11-315	1	1	1	2	1	1	1	1	1	1	1	2	1	1	1	1	1	2	1	1	1	1	1	1	1	1	2	1	1
OK3-11-316	2	1	2	1	1	1	1	1	1	1	1	2	1	1	1	1	1	1	1	1	1	1	1	1	1	2	2	2	1
OK3-11-317	1	1	1	1	1	1	1	1	2	2	2	1	1	1	1	1	1	1	1	1	1	1	1	1	1	2	2	2	1
OK3-11-318	1	1	1	1	1	1	1	1	1	1	1	1	1	1	1	1	1	1	1	1	1	1	1	1	1	2	2	2	1
OK3-11-319	1	1	1	1	1	1	1	1	2	2	1	1	1	1	1	1	1	1	1	1	1	1	1	1	1	1	1	1	1
OK3-11-320	1	1	1	2	1	1	1	1	1	1	1	2	1	1	1	1	1	2	1	1	1	1	1	1	1	2	2	2	1
OK3-11-321	1	1	1	2	1	1	1	1	1	1	2	2	1	1	1	1	1	2	1	1	1	1	1	1	1	2	2	2	1
OK3-11-322	1	1	1	2	1	1	1	1	1	1	2	2	1	1	1	1	1	1	1	1	1	1	1	1	1	2	1	1	1
OK3-11-323	1	1	1	1	1	1	1	1	1	1	1	1	1	1	1	1	1	1	1	1	1	1	1	1	1	2	2	2	1
OK3-11-324	1	1	1	1	1	1	1	1	1	1	1	1	1	1	1	1	1	2	1	1	1	1	1	1	1	1	1	1	1
OK3-11-325	1	1	1	1	1	1	1	1	1	1	1	2	1	1	1	1	1	2	1	1	1	1	1	1	1	1	2	1	1
OK3-11-326	1	1	1	1	1	1	1	1	1	1	2		1	1	1	1	1	1	1	1	1	1	1	1	1	2	2	2	1
OK3-11-327	1	1	1	1	1	1	1	1	1	1	1	2	1	1	1	1	1	1	1	1	1	1	1	1	1	2	2	2	1
OK3-11-328	1	1	1	1	1	1	1	1	1	1	2	1	1	1	2	1	2	1	2	1	1	1	1	1	1	1	2	2	1
OK3-11-329	1	1	1	1	1	1	1	1	1	1	2	2	1	1	1	1	1	1	1	1	1	1	1	1	1	1	2	2	1
OK3-11-330	1	1	1	2	1	1	1	2	1	2	1	1	1	1	1	1	1	1	1	1	1	1	1	1	1	1	2	2	1
OK3-11-331	1	1	1	1	1	1	1	1	1	1	2	1	1	1	1	1	1	1	1	2	1	2	1	1	1	2	1	2	1
OK3-11-332	1	1	1	1	1	1	1	1	1	1	2	1	1	1	1	1	1	1	1	1	1	1	1	1	1	1	2	2	1
OK3-11-333	1	1	1	1	1	1	1	1	1	1	1	2	1	1	1	1	1	1	2	1	1	1	1	1	1	2	2	2	1
OK3-11-334	1	1	1	1	1	1	1	1	1	1	2	1	1	1	1	1	1	2	1	1	1	1	1	1	1	1	2	2	1
OK3-11-335	1	1	1	1	1	1	1	1	1	1	2	2	1	1	1	1	1	1	1	1	1	1	1	1	1	2	2	2	1
OK3-11-336	1	1	1	2	1	1	1	1	1	1	1	1	1	1	1	2	2	2	1	1	1	1	1	1	1	1	2	2	1
OK3-11-337	1	1	1	1	1	1	1	1	1	1	2	1	1	1	1	1	1	1	1	1	1	1	1	1	1	1	1	1	1
OK3-11-338	1	1	1	1	1	1	1	1	1	1	1	2	1	1	1	1	1	1	1	1	1	1	1	1	1	2	2	2	1
OK3-11-339	1	1	1	2	1	1	1	1	1	1	1	2	1	1	1	1	1	1	1	1	1	1	1	1	1	1	2	2	1
OK3-11-340	1	1	1	2	1	1	1	1	1	1	2	1	1	1	1	1	1	1	1	1	1	1	1	1	1	2	2	2	1
OK3-11-341	1	1	1	2	1	1	1	1	1	1	2	1	1	1	1	1	1	1	1	1	1	1	1	1	1	1	2	2	1
OK3-11-342	1	1	1	1	1	1	1	1	1	1	2	1	1	1	1	1	1	1	1	1	1	1	1	1	1	1	2	1	2
OK3-11-343	1	1	1	1	1	1	1	1	1	1	2	1	1	1	1	1	1	1	1	1	1	1	1	1	1	2	2	2	1
OK3-11-344	1	1	1	1	1	1	1	1	1	1	1	1	1	1	1	1	1	1	1	1	1	1	1	1	1	1	1	2	1
OK3-11-345	1	1	1	2	1	1	1	1	1	1	2	1	1	1	1	1	1	2	1	1	1	1	1	1	1	1	2	2	1
OK3-11-346	1	1	1	1	1	1	1	1	1	1	2	1	1	1	1	1	1	1	1	1	1	1	1	1	1	2	1	1	1
OK3-11-347	1	1	1	1	1	1	1	1	1	1	1	2	1	1	1	2	2	1	1	1	1	1	1	1	1	2	2	2	1
OK3-11-348	1	1	1	1	1	1	1	1	1	1	2	2	1	1	1	1	1	2	1	1	1	1	1	1	1	2	2	2	1
OK3-11-349	1	1	1	1	1	1	1	1	1	1	2	2	1	1	1	1	1	2	1	1	1	1	1	1	1	2	2	2	1
OK3-11-350	1	1	1	1	1	1	1	1	1	1	1	2	1	1	1	1	1	1	1	1	1	1	1	1	1	1	2	2	1
OK3-11-351	1	1	1	1	1	1	1	1	1	1	2	1	1	1	1	1	1	1	1	1	1	1	1	1	1	2	2	2	1
OK3-11-352	1	1	1	1	1	1	1	1	1	1	1	2	1	1	1	1	1	1	1	2	1	1	2	1	1	2	2	2	1
OK3-11-354	1	1	1	1	1	1	1	1	1	1	2	1	1	1	1	1	1	2	1	1	1	1	1	1	1	2	2	2	1
OK3-11-355	1	1	1	1	2	1	1	1	2	2	1	2	1	1	1	1	1	1	1	1	1	1	1	1	1	2	2	2	1
OK3-24-001	1	1	1	1	1	1	1	1	1	1	1	1	1	1	1	1	1	1	1	1	1	1	1	1	1	1	2	2	1
OK3-24-003	2	1	2	2	1	1	1	1	1	1	1	1	1	1	1	1	1	1	1	1	1	1	1	1	1	2	2	2	1
OK3-24-004	1	1	1	1	1	1	1	1	1	1	1	1	1	1	1	1	1	1	1	1	1	1	1	1	1	2	2	2	1
OK3-24-005	1	1	1	1	1	1	1	1	1	1	2	1	1	1	1	1	1	1	1	1	1	1	1	1	1	1	2	2	1
OK3-24-006	1	1	1	1	1	1	1	1	1	1	1	1	1	1	1	1	1	1	1	1	1	1	1	1	1	1	2	2	1
OK3-24-008	1	1	1	1	1	1	1	1	1	1	2	1	1	1	1	1	1	1	1	1	1	1	1	1	1	1	2	2	1
OK3-24-009	1	1	1	1	1	1	1	1	1	1	2	1	1	1	1	1	1	1	1	1	1	1	1	1	1	2	1	1	2
OK3-24-010	1	1	1	1	1	1	1	1	1	1	2	1	1	1	1	1	1	1	2	1	1	1	1	1	1	2	2	2	1
OK3-24-011	1	1	1	1	1	1	1	1	1	1	2	1	1	1	1	1	1	2	1	1	1	1	1	1	1	1	2	2	1
OK3-24-012	1	1	1	1	1	1	1	1	1	1	1	2	1	1	1	1	1	1	1	1	1	1	1	1	1	1	2	2	1
OK3-24-013	1	1	1	1	1	1	1	1	2	2	2	2	1	1	1	1	1	2	1	1	1	1	1	1	1	2	1	2	1
OK3-24-015	1	1	1	2	1	1	1	1	1	1	2	1	1	1	1	1	1	2	1	1	1	1	1	1	1	2	1	2	1
OK3-24-016	1	1	1	2	1	1	1	1	1	1	1	1	1	1	1	1	1	2	1	1	1	1	1	1	1	1	2	2	1
OK3-24-017	1	1	1	1	1	1	1	1	2	2	2	2	1	1	1	1	1	1	1	1	1	1	1	1	1	1	2	1	1
OK3-24-018	1	1	1	2	1	1	1	1	1	1	1	1	1	1	1	1	1	1	1	1	1	1	1	1	1	2	2	2	1
OK3-24-020	1	1	1	1	1	1	2	1	1	2	1	1	2	1	1	1	2	1	1	1	1	1	1	1	1	1	2	1	1
OK3-24-021	1	1	1	2	1	1	1	1	1	1	1	1	1	1	1	1	1	1	1	1	1	1	1	1	1	2	2	2	1
OK3-24-022	1	1	1	1	1	1	1	1	1	1	2	2	1	1	1	1	1	1	1	1	1	1	1	1	1	2	1	2	1
OK3-24-023	1	1	1	1	1	1	1	1	1	1	2	1	1	1	1	1	1	1	1	1	1	1	1	1	1	2	2	2	1
OK3-24-024	1	1	1	1	1	1	1	1	1	1	1	1	1	1	1	1	1	1	1	1	1	1	1	1	1	1	1	2	1
OK3-24-025	1	1	1	2	1	1	1	1	1	1	2	2	1	1	1	1	1	1	1	1	1	1	1	1	1	1	2	2	1
OK3-24-026	1	1	1	1	1	1	1	1	1	1	1	1	1	1	1	1	1	1	1	1	1	1	1	1	1	1	1	1	1
OK3-24-027	1	1	1	2	1	1	1	1	1	1	2	1	1	1	1	1	1	1	1	1	1	1	1	1	1	1	1	2	1
OK3-24-028	1	1	1	1	1	1	1	1	1	1	2	1	1	1	1	1	1	1	1	1	1	1	1	1	1	2	2	2	1
OK3-24-029	1	1	1	1	1	1	1	2	1	2	1	2	1	1	1	1	1	1	1	1	1	1	1	1	1	1	1	1	1
OK3-24-030	1	1	1	1	1	1	1	1	1	1	1	1	1	1	1	1	1	1	1	1	1	1	1	1	1	1	2	1	1
OK3-24-032	1	1	1	2	1	1	1	1	1	1	2	2	1	1	1	1	1	1	2	1	1	1	1	1	1	1	2	2	1
OK3-24-033	1	1	1	2	1	1	1	1	2	2	1	1	1	1	1	1	1	1	2	1	1	1	1	1	1	2	1	2	1
OK3-24-034	1	1	1	1	1	1	1	1	1	1	2	1	1	1	1	1	1	2	1	1	1	1	1	1	1	2	1	2	1
OK3-24-035	1	1	1	1	1	1	1	1	1	1	1	1	1	1	1	1	1	1	1	1	1	1	1	1	1	2	2	2	1
OK3-24-036	1	1	1	1	1	1	1	1	1	1	1	1	1	1	1	1	1	1	1	1	1	1	1	1	1	1	2	1	1
OK3-24-037	1	1	1	1	1	1	1	1	1	1	1	1	1	1	1	1	1	1	1	1	1	1	1	1	1	2	2	2	1
OK3-24-038	1	1	1	1	1	1	1	1	1	1	1	1	1	1	1	1	1	2	1	1	1	1	1	1	1	1	1	2	1
OK3-24-039	1	1	1	2	1	1	1	1	1	1	1	1	1	1	1	1	1	2	1	1	1	1	1	1	1	2	2	2	1
OK3-24-040	1	1	1	1	1	1	1	1	1	1	2	1	1	1	1	1	1	1	1	1	1	1	1	1	1	1	2	2	1
OK3-24-043	1	1	1	1	1	1	1	1	1	1	2	2	1	1	1	1	1	2	1	1	1	1	1	1	1	1	1	2	1
OK3-24-044	1	1	1	1	1	1	1	1	2	2	1	2	1	1	1	1	1	1	1	1	1	1	1	1	1	1	1	2	1
OK3-24-045	1	1	1	2	1	1	1	1	1	1	1	1	1	1	1	1	1	2	1	1	1	1	1	1	1	1	1	1	1
OK3-24-046	1	1	1	1	1	1	1	1	1	1	2	1	1	1	1	1	1	1	1	1	1	1	1	1	1	2	2	2	1
OK3-24-047	1	1	1	1	1	1	1	1	1	1	2	1	1	1	1	1	1	1	1	1	1	1	1	1	1	2	2	2	1
OK3-24-048	1	1	1	1	1	1	1	1	2	2	2	2	1	1	1	1	1	2	2	1	1	1	1	1	1	2	2	2	1
OK3-24-049	1	1	1	2	1	1	1	1	1	1	1	2	1	1	1	1	1	1	1	1	1	1	1	1	1	2	1	2	1
OK3-24-050	1	1	1	1	1	1	1	1	1	1	2	1	1	1	1	1	1	1	1	1	1	1	1	1	1	1	1	1	1
OK3-24-051	1	1	1	1	1	1	1	1	1	1	1	2	1	1	1	1	1	1	2	1	1	1	1	1	1	2	2	1	1
OK3-24-052	1	2	2	1	1	1	1	1	2	2	2	2	1	1	1	1	1	2	1	1	1	1	1	1	1	1	1	1	1
OK3-24-053	1	1	1	2	1	2	1	1	1	2	2	1	1	1	1	1	1	1	1	1	1	1	1	1	1	2	2	2	1
OK3-24-054	1	1	1	1	1	1	1	1	1	1	2	1	1	1	1	1	1	1	1	1	1	1	1	1	1	1	2	2	1
OK3-24-055	1	1	1	2	1	1	1	1	1	1	1	1	1	1	1	1	1	2	1	1	1	1	1	1	1	2	2	2	1
OK3-24-056	1	1	1	1	1	1	1	1	2	2	1	1	1	1	1	1	1	1	1	1	1	1	1	1	1	1	1	2	1
OK3-24-057	1	1	1	2	1	1	2	1	1	2	1	1	1	1	1	1	1	1	1	1	1	1	1	1	1	2	2	2	1
OK3-24-059	1	1	1	1	1	1	1	1	1	1	2	1	1	1	1	1	1	1	1	1	1	1	1	1	1	1	2	2	1
OK3-24-060	1	1	1	1	1	1	1	1	1	1	2	1	1	1	1	1	1	1	1	1	1	1	1	1	1	2	2	2	1
OK3-24-061	1	1	1	1	1	1	1	1	1	1	2	1	1	1	1	1	1	1	1	1	1	1	1	1	1	2	1	2	1
OK3-24-063	1	1	1	1	1	1	1	1	1	1	1	1	1	1	1	1	1	1	1	1	1	1	1	1	1	2	1	2	1
OK3-24-064	1	1	1	1	1	1	1	1	1	1	2	1	1	1	1	1	1	1	1	1	1	1	1	1	1	1	1	2	1
OK3-24-065	1	1	1	1	1	1	1	1	1	1	2	1	1	1	1	1	1	1	1	1	1	1	1	1	1	2	2	2	1
OK3-24-067	1	1	1	1	1	1	1	1	2	2	1	2	1	1	1	1	1	2	1	1	1	1	1	1	1	1	2	1	1
OK3-24-068	1	1	1	1	1	1	1	1	1	1	1	1	1	1	1	1	1	2	1	1	1	1	1	1	1	1	1	1	1
OK3-24-069	1	1	1	1	1	1	1	1	1	1	1	1	1	1	1	1	1	1	1	1	1	1	1	1	1	1	1	2	1
OK3-24-070	1	1	1	1	1	1	1	1	1	1	2	1	1	1	1	1	1	1	1	1	1	1	1	1	1	2	2	2	1
OK3-24-071	1	1	1	1	1	1	1	1	2	2	1	1	1	1	1	1	1	1	1	1	2	1	1	2	1	1	2	1	1
OK3-24-072	1	1	1	2	1	1	1	1	1	1	1	1	1	1	1	1	1	1	1	1	1	1	1	1	1	2	1	2	1
OK3-24-073	1	1	1	2	1	1	1	1	1	1	2	1	1	1	1	1	1	1	1	1	1	1	1	1	1	2	2	2	1
OK3-24-074	1	1	1	1	1	1	1	1	1	1	2	2	1	1	1	1	1	1	1	1	1	1	1	1	1	2	2	1	1
OK3-24-075	1	1	1	2	1	1	1	1	1	1	1	1	1	1	1	1	1	1	1	1	1	1	1	1	1	1	1	1	1
OK3-24-076	1	1	1	1	1	1	1	1	1	1	1	1	1	1	1	1	1	2	1	1	1	1	1	1	1	2	2	2	1
OK3-24-077	1	1	1	1	1	1	1	1	1	1	1	2	1	1	1	1	1	1	1	1	1	1	1	1	1	1	1	2	1
OK3-24-078	1	1	1	1	1	1	1	1	1	1	1	1	1	1	1	1	1	1	1	1	1	1	1	1	1	1	1	1	2
OK3-24-079	2	1	2	1	1	1	1	1	1	1	1	1	1	1	1	1	1	1	1	1	1	1	1	1	1	2	2	2	1
OK3-24-080	1	1	1	1	1	1	1	1	1	1	1	1	1	1	1	1	1	1	1	1	1	1	1	1	1	1	2	1	1
OK3-24-082	1	1	1	1	1	1	1	1	1	1	2	1	2	1	1	1	2	1	1	1	1	1	1	1	1	1	2	2	1
OK3-24-083	1	1	1	2	1	1	1	1	1	1	1	1	1	1	1	1	1	1	1	1	1	1	1	1	1	2	1	1	1
OK3-24-085	1	1	1	1	1	1	1	1	1	1	1	1	1	1	1	1	1	1	1	1	1	1	1	1	1	2	2	2	1
OK3-24-086	1	1	1	1	1	1	1	2	1	2	1	2	1	1	1	1	1	2	1	1	1	1	1	1	1	2	1	2	1
OK3-24-087	1	1	1	1	1	1	1	1	1	1	2	1	1	1	1	1	1	1	1	1	1	1	1	1	1	2	2	2	1
OK3-24-089	1	1	1	1	1	1	1	1	1	1	1	1	1	1	1	1	1	1	1	1	1	1	1	1	1	1	1	2	1
OK3-24-090	1	1	1	1	1	1	1	1	2	2	2	2	1	1	1	1	1	2	2	1	1	1	1	1	1	1	2	2	1
OK3-24-091	1	1	1	1	1	1	1	1	1	1	2	1	1	1	1	1	1	1	1	1	1	1	1	1	1	2	2	2	1
OK3-24-092	1	1	1	1	1	1	1	1	1	1	2	1	1	1	1	1	1	1	1	1	1	1	1	1	1	1	2	1	2
OK3-24-093	1	1	1	1	1	1	1	1	2	2	2	1	1	1	1	1	1	1	1	1	1	1	1	1	1	1	1	1	2
OK3-24-095	1	1	1	1	1	1	1	1	2	2	1	1	1	1	1	1	1	1	1	1	1	1	1	1	1	2	2	2	1
OK3-24-096	1	1	1	1	1	1	1	1	1	1	1	1	1	1	1	1	1	1	1	1	1	1	1	1	1	1	2	1	1
OK3-24-097	1	1	1	1	1	1	1	1	1	1	2	1	1	1	1	1	1	1	1	1	1	1	1	1	1	2	1	2	1
OK3-24-098	1	1	1	2	1	1	1	1	1	1	2	2	2	1	1	1	2	2	2	1	1	1	1	1	1	2	2	2	1
OK3-24-099	1	1	1	1	1	1	1	1	1	1	1	1	1	1	1	1	1	1	1	1	1	1	1	1	1	1	1	2	1
OK3-24-100	1	1	1	1	1	1	1	1	1	1	1	1	1	1	1	1	1	1	1	1	1	1	1	1	1	1	1	1	1
OK3-24-101	1	1	1	1	1	1	1	1	2	2	1	2	1	1	1	1	1	2	1	1	1	1	1	1	1	2	2	1	1
OK3-24-102	1	1	1	2	1	1	1	1	1	1	2	2	1	1	1	1	1	1	1	1	1	1	1	1	1	1	2	2	1
OK3-24-103	1	1	1	1	1	1	1	1	1	1	1	2	1	1	1	1	1	1	1	1	1	1	1	1	1	2	1	2	1
OK3-24-105	1	1	1	1	1	1	1	1	1	1	1	2	1	1	1	1	1	1	2	1	1	1	1	1	1	2	2	2	1
OK3-24-106	1	1	1	1	1	1	1	1	1	1	2	1	1	1	1	1	1	1	1	1	1	1	1	1	1	2	2	2	1
OK3-24-107	1	1	1	2	1	1	1	1	1	1	2	1	1	1	1	1	1	1	1	1	1	1	1	1	1	1	2	2	1
OK3-24-108	1	1	1	1	1	1	1	1	1	1	2	1	1	1	1	1	1	1	1	1	1	1	1	1	1	2	2	2	1
OK3-24-109	1	1	1	1	1	1	1	1	1	1	1	1	2	1	1	1	2	1	1	1	1	1	1	1	1	2	2	2	1
OK3-24-110	1	1	1	2	1	1	1	1	1	1	1	1	2	1	1	1	2	1	1	1	1	1	1	1	1	1	2	2	1
OK3-24-112	1	1	1	1	1	1	1	1	1	1	2	1	1	1	1	1	1	1	1	1	1	1	1	1	1	1	2	2	1
OK3-24-113	1	1	1	1	1	1	1	1	1	1	2	1	1	1	1	1	1	1	1	1	1	1	1	1	1	2	2	1	1
OK3-24-114	1	1	1	1	1	1	1	1	1	1	1	1	2	1	1	1	2	1	1	1	1	1	1	1	1	1	2	1	1
OK3-24-116	1	1	1	1	1	1	1	1	1	1	1	1	1	1	1	1	1	1	1	1	1	1	1	1	1	2	2	2	1
OK3-24-117	1	1	1	2	1	1	1	1	1	1	2	1	1	1	1	1	1	1	1	1	1	1	1	1	1	2	2	2	1
OK3-24-118	1	1	1	1	1	1	1	1	1	1	1	1	1	1	1	1	1	1	1	2	1	2	1	1	1	2	2	1	1
OK3-24-121	1	1	1	1	1	1	1	1	1	1	2	1	2	1	1	1	2	1	1	1	1	1	1	1	1	2	2	2	1
OK3-24-122	1	1	1	2	1	1	1	1	1	1	2	1	1	1	1	1	1	2	1	1	1	1	1	1	1	2	2	2	1
OK3-24-123	1	1	1	2	1	1	1	1	1	1	2	1	1	1	1	1	1	1	1	1	1	1	1	1	1	2	2	2	1
OK3-24-124	1	1	1	2	1	1	1	1	2	2	1	2	1	1	1	1	1	1	1	1	1	1	1	1	1	2	2	2	1
OK3-24-125	1	1	1	1	1	1	1	1	1	1	2	1	1	1	1	1	1	1	1	2	1	2	1	1	1	2	2	2	1
OK3-24-126	1	1	1	1	1	1	1	1	1	1	2	1	1	1	1	1	1	1	1	1	1	1	1	1	1	2	2	2	1
OK3-24-127	1	1	1	1	1	1	1	1	1	1	2	1	1	1	1	1	1	1	1	1	1	1	1	1	1	1	1	2	1
OK3-24-128	1	1	1	1	1	1	1	1	1	1	2	2	1	1	1	1	1	1	1	1	1	1	1	1	1	1	2	2	1
OK3-24-129	1	1	1	2	1	1	1	1	1	1	1	1	1	1	1	1	1	1	1	1	1	1	1	1	1	1	2	2	1
OK3-24-130	1	1	1	1	1	1	1	1	2	2	2	1	1	1	1	1	1	1	1	1	1	1	1	1	1	2	2	2	1
OK3-24-131	1	1	1	2	1	1	1	1	1	1	2	1	1	1	1	1	1	1	1	1	1	1	1	1	1	1	2	2	1
OK3-24-132	1	1	1	2	1	1	1	1	1	1	2	1	1	1	1	1	1	1	1	1	1	1	1	1	1	2	1	1	1
OK3-24-133	1	1	1	2	1	1	1	1	2	2	1	1	2	1	1	1	2	2	1	1	1	1	1	1	1	2	2	2	1
OK3-24-134	1	1	1	1	1	1	1	1	1	1	2	1	1	1	1	1	1	1	1	1	1	1	1	1	1	1	2	2	1
OK3-24-135	2	1	2	1	1	1	1	1	1	1	1	1	1	1	1	1	1	1	1	1	1	1	1	1	1	2	2	2	1
OK3-24-136	1	1	1	1	1	1	1	1	1	1	1	2	1	1	1	1	1	1	1	1	1	1	1	1	1	2	1	2	1
OK3-24-137	1	1	1	2	1	1	1	1	1	1	2	2	1	1	1	1	1	1	1	1	1	1	1	1	1	2	1	2	1
OK3-24-138	1	1	1	1	1	1	1	1	1	1	1	2	1	1	1	1	1	1	1	1	1	1	1	1	1	2	2	2	1
OK3-24-139	1	1	1	1	1	1	1	1	1	1	1	1	2	1	1	1	2	1	1	1	1	1	1	1	1	2	2	2	1
OK3-24-141	1	1	1	2	1	1	1	1	1	1	1	2	2	1	1	1	2	1	1	1	1	1	1	1	1	2	2	2	1
OK3-24-142	1	1	1	2	1	1	1	1	1	1	2	2	2	1	1	1	2	1	1	1	1	1	1	1	1	2	1	2	1
OK3-24-143	1	1	1	2	1	1	1	1	1	1	2	1	1	1	1	1	1	1	1	1	1	1	1	1	1	1	2	2	1
OK3-24-144	1	1	1	1	1	1	1	1	1	1	2	1	1	1	1	1	1	1	1	1	1	1	1	1	1	1	1	1	2
OK3-24-145	1	1	1	1	1	2	1	1	1	2	1	1	1	1	1	1	1	1	1	1	1	1	1	1	1	2	2	2	1
OK3-24-146	1	1	1	1	1	1	1	1	1	1	2	1	1	1	1	1	1	1	1	1	1	1	1	1	1	2	1	1	1
OK3-24-147	1	1	1	2	1	1	1	1	1	1	1	1	1	1	1	1	1	1	1	1	1	1	1	1	1	2	2	2	1
OK3-24-148	1	1	1	1	1	1	1	1	2	2	1	1	1	1	1	1	1	1	1	1	1	1	1	1	1	1	1	2	1
OK3-24-149	1	1	1	1	1	1	1	1	2	2	2	2	1	1	1	1	1	1	1	1	1	1	1	1	1	1	2	1	1
OK3-24-150	1	1	1	2	1	1	1	1	1	1	1	1	1	1	1	1	1	1	1	1	1	1	1	1	1	2	2	2	1
OK3-24-152	1	2	2	1	1	1	1	1	1	1	1	1	1	1	1	1	1	1	1	1	1	1	1	1	1	1	2	1	1
OK3-24-153	1	1	1	1	1	1	1	1	1	1	2	2	1	1	1	1	1	1	1	1	1	1	1	1	1	2	2	1	1
OK3-24-155	1	1	1	2	1	2	1	1	1	2	2	2	1	1	1	1	1	1	2	1	1	1	1	1	1	1	2	2	1
OK3-24-156	1	1	1	2	1	1	1	1	2	2	2	2	1	1	1	1	1	1	1	1	1	1	1	1	1	2	2	2	2
OK3-24-158	1	1	1	2	1	1	1	1	2	2	1	1	1	1	1	1	1	1	1	1	1	1	1	1	1	1	2	1	1
OK3-24-159	1	1	1	2	1	1	1	1	1	1	2	1	1	1	1	1	1	1	1	1	1	1	1	1	1	2	2	2	1
OK3-24-161	1	1	1	1	1	1	1	1	1	1	2	1	1	1	1	1	1	1	1	1	1	1	1	1	1	2	1	1	1
OK3-24-162	1	1	1	2	1	1	1	1	1	1	2	1	1	1	1	1	1	1	1	1	1	1	1	1	1	2	2	2	1
OK3-24-163	1	1	1	2	1	1	1	1	2	2	1	2	1	1	1	1	1	1	1	1	1	1	1	1	1	2	2	2	1
OK3-24-164	1	1	1	1	1	1	2	1	1	2	2	1	1	1	1	1	1	2	1	1	1	1	1	1	1	2	2	2	1
OK3-24-166	2	1	2	1	1	1	1	1	1	1	2	1	1	1	1	1	1	1	1	1	1	1	1	1	1	2	1	2	1
OK3-24-169	1	1	1	1	1	1	1	1	2	2	1	2	1	1	1	1	1	1	1	1	1	1	1	1	1	1	1	2	1
OK3-24-170	1	1	1	2	1	1	1	1	1	1	1	2	1	1	1	1	1	1	1	1	1	1	1	1	1	1	1	2	1
OK3-24-171	1	1	1	2	1	1	1	1	1	1	1	2	1	1	1	1	1	2	1	1	1	1	1	1	1	2	2	2	1
OK3-24-174	1	1	1	1	1	1	1	1	1	1	1	1	1	1	1	1	1	1	1	1	1	1	1	1	1	1	1	1	1
OK3-24-175	1	1	1	2	1	1	1	1	1	1	1	1	1	1	1	1	1	2	1	1	1	1	1	1	1	2	2	2	1
OK3-24-176	1	1	1	2	1	1	1	1	1	1	1	1	1	1	1	1	1	1	1	1	1	1	1	1	1	2	2	2	1
OK3-24-177	1	1	1	1	1	1	1	1	1	1	1	2	1	1	1	2	2	1	1	1	1	1	1	1	1	1	1	1	1
OK3-24-178	1	1	1	1	1	1	1	1	1	1	1	1	1	1	1	1	1	1	1	1	1	1	1	1	1	1	2	2	1
OK3-24-179	1	1	1	1	1	1	1	1	1	1	1	1	2	1	1	1	2	1	1	1	1	1	1	1	1	2	1	1	1
OK3-24-180	1	1	1	2	1	1	1	1	1	1	2	2	1	1	1	1	1	1	1	1	1	1	1	1	1	1	2	1	1
OK3-24-181	1	1	1	2	1	1	1	1	2	2	1	1	1	1	1	1	1	1	1	1	1	1	1	1	1	1	1	2	1
OK3-24-182	1	1	1	2	1	1	1	1	1	1	1	2	1	1	1	1	1	1	1	1	1	1	1	1	1	1	2	2	1
OK3-24-183	1	1	1	1	1	1	1	1	1	1	2	1	1	1	1	1	1	1	1	1	1	1	1	1	1	2	2	2	1
OK3-24-184	1	1	1	2	1	1	1	1	2	2	2	1	1	1	1	1	1	2	1	1	1	1	1	1	1	2	2	2	1
OK3-24-185	1	1	1	1	1	1	1	1	1	1	1	2	1	1	1	1	1	1	1	1	1	1	1	1	1	1	2	2	2
OK3-24-186	2	1	2	2	1	1	1	1	2	2	2	2	1	1	1	1	1	1	1	1	1	1	1	1	1	1	1	2	1
OK3-24-187	1	1	1	1	1	1	1	1	1	1	1	1	1	1	1	1	1	1	1	1	1	1	1	1	1	1	1	1	1
OK3-24-189	1	1	1	1	1	1	1	1	1	1	1	1	1	1	1	1	1	1	1	1	1	1	1	1	1	1	2	1	1
OK3-24-190	1	1	1	1	1	1	1	1	1	1	1	1	1	1	1	1	1	1	1	1	1	1	1	1	1	1	2	2	1
OK3-24-191	1	1	1	1	1	1	1	1	1	1	1	2	2	1	1	1	2	2	1	1	1	1	1	1	1	2	1	2	1
OK3-24-192	1	1	1	1	1	1	1	1	2	2	2	2	1	1	1	1	1	1	1	1	1	1	1	1	1	2	2	1	1
OK3-24-193	1	1	1	1	1	1	1	1	1	1	1	1	1	2	1	1	2	1	1	1	1	1	1	1	1	2	2	2	1
OK3-24-194	1	1	1	1	1	1	1	1	1	1	1	1	1	2	1	1	2	1	1	1	1	1	1	1	1	2	2	2	1
OK3-24-195	1	1	1	1	1	1	1	1	1	1	1	1	1	2	1	1	2	1	1	1	1	1	1	1	1	1	1	1	1
OK3-24-196	1	1	1	1	1	1	1	1	1	1	1	1	1	1	1	1	1	2	1	2	1	2	1	1	1	2	2	2	1
OK3-24-197	1	1	1	2	1	1	1	1	1	1	2	1	1	1	1	1	1	1	1	1	1	1	1	1	1	2	2	2	1
OK3-24-199	1	2	2	1	1	1	2	1	1	2	1	1	1	1	1	1	1	2	1	1	1	1	1	1	1	2	2	2	1
OK3-24-200	1	1	1	1	1	1	1	1	1	1	2	1	1	1	1	1	1	1	1	1	1	1	1	1	1	2	2	2	2
OK3-24-201	2	1	2	1	1	1	1	1	1	1	2	1	1	1	1	1	1	1	1	1	1	1	1	1	1	2	2	2	1
OK3-24-202	1	1	1	2	1	1	1	1	2	2	1	2	2	1	1	1	2	1	2	1	1	1	1	1	1	2	2	2	1
OK3-24-203	1	1	1	1	1	1	1	1	1	1	1	2	1	1	1	1	1	1	1	1	1	1	1	1	1	1	1	2	1
OK3-24-204	1	1	1	2	1	1	1	1	1	1	1	2	1	1	1	1	1	2	1	1	1	1	1	1	1	1	2	2	1
OK3-24-205	1	1	1	2	1	1	1	1	1	1	1	1	1	1	1	1	1	2	1	1	1	1	1	1	1	2	2	1	1
OK3-24-206	1	1	1	2	1	1	1	1	1	1	1	1	1	1	1	1	1	1	1	1	1	1	1	1	1	1	2	2	1
OK3-24-207	1	2	2	2	1	1	1	1	2	2	1	2	1	1	1	1	1	2	1	1	1	1	1	1	1	2	2	2	1
OK3-24-208	1	1	1	1	1	1	1	1	1	1	1	1	1	1	1	1	1	2	1	1	1	1	1	1	1	1	1	1	1
OK3-24-209	2	1	2	1	1	1	1	1	1	1	1	1	1	1	1	1	1	1	1	1	1	1	1	1	1	1	1	1	1
OK3-24-210	1	1	1	1	1	1	1	1	1	1	2	1	1	1	1	1	1	1	1	1	1	1	1	1	1	2	2	2	1
OK3-24-211	1	1	1	1	1	1	1	1	1	1	1	1	1	1	1	1	1	1	1	1	1	1	1	1	1	2	1	2	2
OK3-24-212	1	1	1	1	1	1	1	1	1	1	1	1	1	1	1	1	1	1	1	1	1	1	1	1	1	2	2	2	1
OK3-24-213	1	1	1	1	1	1	1	1	1	1	2	1	1	1	1	1	1	1	1	1	1	1	1	1	1	2	1	2	1
OK3-24-214	1	1	1	1	1	1	1	1	1	1	1	1	2	1	1	1	2	1	1	1	1	1	1	1	1	2	2	2	1
OK3-24-216	1	1	1	2	1	1	1	1	1	1	2	1	1	1	1	1	1	1	2	1	1	1	1	1	1	1	2	2	1
OK3-24-217	1	2	2	2	1	1	1	1	1	1	1	2	1	1	1	1	1	1	1	1	1	1	1	1	1	2	2	2	1
OK3-24-218	1	1	1	2	1	1	1	1	1	1	1	2	1	1	1	1	1	2	1	1	1	1	1	1	1	1	2	2	1
OK3-24-219	1	1	1	1	1	1	1	1	1	1	1	1	1	1	1	1	1	2	1	1	1	1	1	1	1	2	2	1	1
OK3-24-220	1	1	1	1	1	1	1	1	1	1	1	1	1	1	1	1	1	1	1	1	1	1	1	1	1	2	2	1	1
OK3-24-221	1	1	1	1	1	1	1	1	1	1	2	1	1	1	2	1	2	1	1	1	1	1	1	1	1	1	2	1	1
OK3-24-222	1	1	1	2	1	1	1	1	1	1		1	1	1	1	1	1	1	1	1	1	1	1	1	1	2	2	2	1
OK3-24-223	1	1	1	1	1	1	1	1	1	1	2	1	1	1	1	1	1	1	1	1	1	1	1	1	1	2	2	2	1
OK3-24-224	1	1	1	1	1	1	1	1	2	2	1	1	1	1	1	1	1	2	1	1	1	1	1	1	1	2	2	2	1
OK3-24-225	1	1	1	1	1	1	1	1	1	1	1	1	1	2	1	1	2	2	1	1	1	1	1	1	1	1	1	1	2
OK3-24-226	1	1	1	2	1	1	1	1	1	1	1	2	1	1	1	1	1	2	1	1	1	1	1	1	1	2	2	1	1
OK3-24-227	1	1	1	1	1	1	1	1	1	1	1	1	1	1	1	1	1	1	1	1	1	1	1	1	1	2	2	2	1
OK3-24-228	1	1	1	1	1	1	1	1	1	1	1	1	1	1	1	2	2	2	1	1	1	1	1	1	1	2	2	2	1
OK3-24-229	1	1	1	1	1	1	1	1	1	1	1	1	1	1	1	1	1	1	1	1	1	1	1	1	1	1	1	2	1
OK3-24-230	1	1	1	1	1	1	1	1	1	1	2	1	1	1	1	1	1	1	1	1	1	1	1	1	1	2	2	2	1
OK3-24-231	1	1	1	1	1	1	1	1	1	1	1	1	2		1	1	2	1	1	1	1	1	1	1	1	2	2	2	1
OK3-24-232	1	1	1	2	1	1	2	1	1	2	1	1	1	1	1	1	1	2	1	1	1	1	1	1	1	2	2	2	1
OK3-24-233	1	1	1	1	1	1	1	1	1	1	2	1	1	1	2	1	2	1	1	1	1	1	1	1	1	1	1	1	1
OK3-24-234	1	1	1	1	1	1	1	1	1	1	1	2	1	1	1	1	1	2	1	1	1	1	1	1	1	2	2	2	1
OK3-24-235	2	1	2	1	1	1	1	1	1	1	1	1	1	1	1	1	1	1	1	1	1	1	1	1	1	2	1	2	1
OK3-24-236	2	1	2	1	1	1	1	1	1	1	2	2	1	1	1	1	1	2	1	1	1	1	1	1	1	2	2	2	2
OK3-24-237	1	1	1	2	1	1	1	1	1	1	2	1	1	1	1	1	1	2	1	1	1	1	1	1	1	2	2	2	1
OK3-24-238	1	1	1	2	1	1	1	2	1	2	2	1	1	1	1	1	1	1	1	1	1	1	1	1	1	2	2	2	1
OK3-24-240	1	1	1	1	1	1	1	1	1	1	1	1	1	1	1	1	1	1	1	1	1	1	1	1	1	2	2	2	1
OK3-24-241	1	1	1	1	1	1	1	1	2	2	1	1	1	1	1	1	1	1	2	1	1	1	1	1	1	2	2	2	1
OK3-24-242	1	1	1	1	1	1	1	1	1	1	2	1	1	1	1	1	1	1	1	1	1	1	1	1	1	2	2	2	2
OK3-24-243	1	1	1	1	1	1	1	2	1	2	2	1	1	1	1	1	1	2	1	1	1	1	1	1	1	2	2	2	1
OK3-24-244	1	1	1	1	1	1	1	1	1	1	1	1	1	1	1	1	1	1	1	1	1	1	1	1	1	1	1	2	1
OK3-24-245	1	1	1	2	1	1	1	1	1	1	1	1	1	1	1	1	1	1	1	1	1	1	1	1	1	1	2	2	1
OK3-24-246	1	1	1	2	1	1	1	1	1	1	1	1	1	1	1	1	1	2	1	1	1	1	1	1	1	1	2	2	1
OK3-24-247	1	1	1	1	1	1	1	1	1	1	2	1	1	1	1	1	1	1	1	1	1	1	1	1	1	2	2	1	1
OK3-24-248	1	1	1	1	1	1	1	1	1	1	1	1	2	1	1	1	2	1	1	1	1	1	1	1	1	2	2	2	1
OK3-24-249	1	1	1	1	1	1	1	1	1	1	1	1	2	1	1	1	2	1	1	1	1	1	1	1	1	2	2	2	1
OK3-24-250	1	1	1	1	1	1	1	1	1	1	1	1	1	1	1	1	1	1	1	1	1	1	1	1	1	2	2	2	1
OK3-24-251	2	1	2	1	1	1	1	1	2	2	2	2	1	1	1	1	1	2	1	1	1	1	1	1	1	1	2	2	1
OK3-24-252	1	1	1	2	1	1	1	1	2	2	2	2	1	1	1	1	1	1	2	1	1	1	1	1	1	2	2	2	1
OK3-24-254	1	1	1	2	1	1	2	1	2	2	1	1	1	1	1	1	1	1	2	1	2	1	1	2	1	1	1	1	1
OK3-24-255	1	1	1	1	1	1	1	1	1	1	1	1	1	1	1	1	1	1	1	2	1	2	1	1	1	2	2	2	1
OK3-24-256	1	1	1	2	1	1	1	1	1	1	1	2	1	1	1	1	1	1	1	1	1	1	1	1	1	1	1	2	1
OK3-24-257	1	1	1	1	1	1	1	1	1	1	2	2	1	1	1	1	1	1	1	1	1	1	1	1	1	1	1	1	1
OK3-24-258	1	1	1	1	1	1	1	1	2	2	1	1	1	1	1	1	1	1	1	1	1	1	1	1	1	1	2	2	1
OK3-24-259	1	1	1	2	1	1	1	1	1	1	2	1	1	1	1	1	1	1	1	1	1	1	1	1	1	1	2	2	1
OK3-24-260	1	1	1	2	1	1	1	1	1	1	2	1	1	1	1	1	1	1	1	1	1	1	1	1	1	1	1	2	1
OK3-24-261	1	1	1	1	1	1	1	1	1	1	2	1	1	1	1	1	1	1	1	1	1	1	1	1	1	1	1	1	1
OK3-24-262	1	1	1	1	1	1	1	1	1	1	1	1	1	1	1	1	1	1	1	1	1	1	1	1	1	2	2	2	1
OK3-24-263	2	1	2	1	1	1	1	1	1	1	1	2	1	1	1	1	1	1	1	1	1	1	1	1	1	2	2	1	1
OK3-24-264	1	1	1	2	1	1	1	1	1	1	1	1	1	1	1	1	1	2	1	1	1	1	1	1	1	1	1	2	1
OK3-24-265	1	1	1	2	1	1	1	1	2	2	2	2	1	1	1	1	1	1	2	1	1	1	1	1	1	2	2	2	1
OK3-24-266	1	1	1	2	1	1	1	1	1	1	2	2	1	1	1	1	1	1	1	1	1	1	1	1	1	2	2	2	1
OK3-24-269	2	1	2	2	1	1	1	1	1	1	1	2	1	1	1	1	1	1	1	1	1	1	1	1	1	1	2	2	1
OK3-24-270	1	1	1	1	1	1	1	1	2	2	2	2	1	1	1	1	1	1	1	1	1	1	1	1	1	2	1	2	1
OK3-24-273	1	1	1	1	1	1	1	1	2	2	2	2	1	1	1	1	1	2	1	1	1	1	1	1	1	2	1	2	1
OK3-24-274	1	1	1	1	1	1	1	1	1	1	1	2	1	1	1	1	1	1	1	1	1	1	1	1	1	2	1	2	1
OK3-24-275	1	1	1	1	1	1	1	1	1	1	1	1	1	1	1	1	1	1	1	1	1	1	1	1	1	2	1	2	1
OK3-24-276	1	1	1	1	1	1	1	1	1	1	1	1	1	1	1	1	1	1	1	1	1	1	1	1	1	2	2	2	1
OK3-24-277	1	1	1	2	1	1	1	2	1	2	1	2	1	1	1	1	1	2	1	1	1	1	1	1	1	1	2	2	1
OK3-24-278	1	1	1	2	1	1	1	1	1	1	1	1	1	1	1	1	1	2	1	1	1	1	1	1	1	1	1	2	2
OK3-24-279	2	1	2	2	1	1	1	1	1	1	1	2	1	1	1	1	1	2	1	1	1	1	1	1	1	1	2	2	1
OK3-24-280	1	1	1	1	1	1	1	1	1	1	2	1	1	1	1	1	1	1	1	1	1	1	1	1	1	1	1	2	1
OK3-24-281	1	1	1	1	1	1	1	1	1	1	1	1	1	1	1	1	1	1	1	1	1	1	1	1	1	1	1	2	1
OK3-24-282	1	1	1	1	1	1	1	1	1	1	1	1	1	1	1	1	1	1	1	1	1	1	1	1	1	1	2	1	2
OK3-24-283	1	1	1	1	1	1	1	1	1	1	2	1	1	1	1	1	1	1	1	1	1	1	1	1	1	1	2	2	1
OK3-24-284	1	1	1	1	1	1	1	1	1	1	1	1	1	1	1	1	1	2	1	2	1	2	1	1	1	2	2	2	1
OK3-24-285	1	1	1	2	1	1	1	1	1	1	2	1	1	1	1	1	1	1	1	1	1	1	1	1	1	1	1	1	1
OK3-24-286	1	1	1	1	1	1	1	1	1	1	1	1	1	1	1	1	1	1	1	1	1	1	1	1	1	2	2	2	1
OK3-24-287	1	1	1	2	1	1	1	1	1	1	1	1	1	1	1	1	1	1	1	1	1	1	1	1	1	2	2	2	1
OK3-24-288	1	1	1	2	1	1	1	1	1	1	1	2	1	1	1	1	1	1	1	2	1	2	1	1	1	1	2	2	1
OK3-24-289	1	1	1	2	1	1	1	1	1	1	1	1	1	1	1	1	1	2	1	1	1	1	1	1	1	2	2	2	1
OK3-24-290	1	1	1	1	1	1	1	1	1	1	2	2	1	1	1	1	1	1	1	2	1	2	1	1	1	2	2	2	1
OK3-24-291	1	2	2	1	1	1	1	1	2	2	1	2	1	1	1	1	1	2	1	1	1	1	1	1	1	2	2	1	2
OK3-24-293	1	1	1	2	1	1	2	1	2	2	2	2	1	1	1	1	1	1	1	1	1	1	1	1	1	1	2	1	1
OK3-24-294	1	1	1	2	2	1	1	1	2	2	1	2	1	1	1	1	1	1	1	1	1	1	1	1	1	2	2	2	1
OK3-24-295	1	1	1	1	1	1	1	1	1	1	1	1	1	1	1	1	1	2	1	1	1	1	1	1	1	1	2	1	1
OK3-24-296	1	1	1	1	1	1	1	1	1	1	2	2	1	1	1	2	2	2	1	1	1	1	1	1	1	2	2	2	1
OK3-24-297	1	1	1	2	1	1	1	1	2	2	1	2	1	1	1	1	1	2	1	1	1	1	1	1	1	1	2	2	1
OK3-24-298	1	1	1	1	1	1	1	1	1	1	2	1	1	1	1	1	1	1	1	1	1	1	1	1	1	1	2	2	1
OK3-24-300	1	1	1	2	1	1	1	1	1	1	1	2	1	1	1	1	1	1	1	1	1	1	1	1	1	1	2	2	1
OK3-24-301	1	1	1	1	1	1	1	1	1	1	2	2	1	1	1	1	1	2	1	1	1	1	1	1	1	1	2	2	1
OK3-24-302	1	1	1	2	2	1	1	1	1	1	1	1	1	1	1	1	1	1	1	1	1	1	1	1	1	1	1	2	1
OK3-24-303	1	1	1	1	1	1	1	1	1	1	2	1	1	1	1	1	1	1	1	1	1	1	1	1	1	2	2	1	1
OK3-24-304	1	1	1	1	1	1	1	1	1	1	1	1	2	1	1	1	2	1	1	1	1	1	1	1	1	2	2	2	1
OK3-24-305	1	1	1	1	2	1	1	1	1	1	1	2	1	1	1	1	1	2	1	1	1	1	1	1	1	2	2	2	1
OK3-24-306	1	1	1	1	2	1	1	1	1	1	2	1	1	1	1	1	1	2	1	1	1	1	1	1	1	2	1	2	2
OK3-24-307	1	1	1	2	1	1	1	1	1	1	1	1	1	1	2	2	2	2	2	1	2	1	1	2	1	2	2	2	1
OK3-24-308	1	1	1	1	1	1	1	1	1	1	1	2	1	1	1	1	1	1	2	1	1	1	1	1	1	1	1	2	2
OK3-24-309	1	1	1	1	1	1	1	1	1	1	1	1	1	1	1	1	1	1	1	1	1	1	1	1	1	2	1	2	2
OK3-24-310	1	1	1	2	1	1	1	1	1	1	2	1	1	1	1	1	1	1	1	1	1	1	1	1	1	2	2	2	1
OK3-24-311	1	1	1	1	1	1	1	1	1	1	2	2	1	2	1	1	2	1	1	1	1	1	1	1	1	1	2	2	1
OK3-24-312	1	1	1	1	1	1	1	1	1	1	1	1	1	1	1	1	1	1	1	1	1	1	1	1	1	2	2	1	1
OK3-24-313	1	1	1	2	1	1	1	1	1	1	1	2	1	1	1	1	1	2	1	1	1	1	1	1	1	1	2	2	1
OK3-24-314	1	1	1	2	1	1	1	1	1	1	2	1	1	1	2	1	2	1	1	1	1	1	1	1	1	2	2	2	1
OK3-24-315	1	1	1	1	1	1	1	1	1	1	1	2	2	1	1	1	2	2	1	1	1	1	1	1	1	1	1	2	2
OK3-24-316	1	1	1	1	1	1	1	1	1	1	2	1	1	2	1	1	2	1	1	1	1	1	1	1	1	1	2	1	1
OK3-24-317	1	1	1	2	1	1	1	1	1	1	1	2	1	1	1	1	1	1	1	1	1	1	1	1	1	2	2	2	1
OK3-24-318	1	1	1	2	1	1	1	1	1	1	1	1	1	1	1	1	1	2	1	1	1	1	1	1	1	1	2	2	1
OK3-24-319	1	1	1	1	1	1	1	1	1	1	1	2	1	1	1	1	1	1	1	1	1	1	1	1	1	2	2	2	1
OK3-24-320	1	1	1	1	1	1	1	1	1	1	1	1	1	1	1	1	1	1	1	1	1	1	1	1	1	2	2	2	1
OK3-24-321	1	1	1	1	1	1	1	1	1	1	1	1	1	1	1	1	1	1	1	1	1	1	1	1	1	2	1	1	1
OK3-24-322	1	1	1	1	1	1	1	1	2	2	2	1	1	1	1	1	1	1	2	1	1	1	1	1	1	1	2	2	1
OK3-24-323	1	1	1	2	1	1	1	1	2	2	2	1	1	2	1	1	2	1	1	1	1	1	1	1	1	2	2	2	1
OK3-24-324	1	1	1	1	2	1	1	1	1	1	1	1	1	1	1	1	1	2	1	1	1	1	1	1	1	2	2	2	1
OK3-24-325	1	1	1	1	1	1	1	1	1	1	1	1	1	1	1	1	1	1	1	1	1	1	1	1	1	1	2	1	1
OK3-24-326	1	1	1	1	1	1	1	1	2	2	2	2	1	1	1	1	1	1	1	2	1	2	1	1	1	1	1	1	1
OK3-24-327	1	1	1	1	1	1	1	1	2	2	1	2	1	1	1	1	1	2	1	1	1	1	1	1	1	2	2	2	1
OK3-24-328	1	1	1	2	1	1	1	1	2	2	1	1	1	1	1	1	1	1	1	2	1	2	1	1	1	2	2	2	1
OK3-24-329	1	1	1	1	1	1	1	1	1	1	1	1	1	1	1	1	1	1	1	1	1	1	1	1	1	1	1	2	2
OK3-24-330	2	1	2	1	1	1	1	2	1	2	2	1	1	1	1	1	1	1	1	1	1	1	1	1	1	2	2	2	1
OK3-24-331	1	1	1	1	1	1	1	1	1	1	2	2	1	1	1	1	1	1	1	1	1	1	1	1	1	2	1	2	1
OK3-24-332	1	1	1	1	1	1	1	1	1	1	1	1	1	1	1	1	1	1	1	1	1	1	1	1	1	1	1	1	1
OK3-24-333	1	1	1	2	1	1	1	1	1	1	1	2	1	1	1	1	1	2	1	1	1	1	1	1	1	2	2	2	1
OK3-24-334	1	1	1	1	1	1	1	1	1	1	1	1	1	1	1	1	1	1	1	1	1	1	1	1	1	1	1	2	1
OK3-24-335	1	1	1	1	1	1	1	1	1	1	1	1	2	1	1	1	2	2	1	1	1	1	1	1	1	2	2	2	1
OK3-24-336	1	1	1	1	1	1	1	1	1	1	1	1	1	1	1	1	1	1	1	1	1	1	1	1	1	1	1	2	1
OK3-24-337	1	1	1	1	1	1	1	1	1	1	1	1	1	1	1	1	1	1	1	1	1	1	1	1	1	1	1	2	1
OK3-24-338	1	1	1	1	2	1	1	1	1	1	2	2	1	1	1	1	1	1	1	1	1	1	1	1	1	2	1	1	1
OK3-24-339	1	1	1	1	1	1	1	1	1	1	2	2	1	1	1	1	1	1	1	1	1	1	1	1	1	2	2	2	1
OK3-24-341	1	1	1	1	1	1	1	1	1	1	1	1	1	1	1	1	1	1	1	1	1	1	1	1	1	1	2	2	1
OK3-24-342	1	1	1	1	1	1	1	1	1	1	1	1	1	1	1	1	1	1	1	1	1	1	1	1	1	2	1	1	1
OK3-24-343	1	1	1	1	1	1	1	1	1	1	1	1	1	1	1	1	1	1	1	1	1	1	1	1	1	2	2	2	1
OK3-24-344	1	1	1	1	1	1	1	1	1	1	1	2	1	1	1	1	1	1	1	2	1	1	2	1	1	1	2	2	1
OK3-24-345	1	1	1	2	1	1	1	1	1	1	1	1	1	1	1	1	1	1	1	1	1	1	1	1	1	2	2	2	1
OK3-24-346	1	2	2	1	1	1	1	1	1	1	2	2	1	1	1	1	1	2	1	1	1	1	1	1	1	2	2	2	1
OK3-24-347	1	1	1	2	1	1	1	1	1	1	2	2	1	1	1	1	1	1	1	1	1	1	1	1	1	2	1	2	1
OK3-24-349	1	1	1	2	1	1	1	1	1	1	1	2	1	1	1	1	1	2	1	2	1	2	1	1	1	1	2	2	1
OK3-24-350	1	1	1	1	1	1	1	1	1	1	1	1	1	1	1	1	1	2	1	1	1	1	1	1	1	1	2	1	1
OK3-24-351	1	1	1	2	1	1	1	1	1	1	2	1	1	1	1	1	1	1	1	1	2	1	1	2	1	1	2	1	1
OK3-24-353	1	1	1	2	1	1	1	1	1	1	1	1	1	2	1	1	2	1	1	1	1	1	1	1	1	1	1	2	1
OK3-24-354	1	1	1	2	1	1	1	1	1	1	1	1	1	1	1	1	1	2	1	2	1	1	2	1	1	1	2	2	1
OK3-24-355	1	1	1	2	1	1	1	1	1	1	1	1	1	2	1	1	2	2	1	1	1	1	1	1	1	2	2	2	1
OK3-24-356	1	1	1	2	1	1	1	1	2	2	2	2	2	1	1	1	2	2	1	1	1	1	1	1	1	2	2	2	1
OK3-24-357	1	1	1	2	1	1	1	1	1	1	1	2	1	1	1	1	1	1	1	1	1	1	1	1	1	1	2	2	1
OK3-24-358	1	1	1	1	1	1	1	1	1	1	1	1	1	1	1	1	1	2	1	1	1	1	1	1	1	1	1	1	1
OK3-24-359	1	1	1	1	1	1	1	1	1	1	1	1	1	1	1	1	1	2	1	1	1	1	1	1	1	2	2	1	1
OK3-24-360	1	1	1	1	1	1	1	1	1	1	1	1	2	1	1	1	2	1	1	1	1	1	1	1	1	2	2	2	1
OK3-24-361	1	1	1	1	2	1	1	1	1	1	1	2	1	1	1	1	1	1	1	1	1	1	1	1	1	2	1	1	2
OK3-24-362	1	1	1	2	1	1	1	1	1	1	2	2	1	1	1	1	1	1	1	1	1	1	1	1	1	2	2	2	1
OK3-24-363	1	1	1	2	1	1	1	1	1	1	2	1	1	1	1	2	2	1	1	1	1	1	1	1	1	1	2	2	1
OK3-24-364	1	1	1	2	1	1	1	1	1	1	1	1	1	1	1	1	1	1	1	1	1	1	1	1	1	1	2	2	1
OK3-24-365	2	1	2	1	1	1	1	1	1	1	2	1	1	2	1	1	2	1	2	1	1	1	1	1	1	1	1	2	1
OK3-24-366	1	1	1	2	1	1	1	1	1	1	2	1	1	1	1	1	1	1	1	1	1	1	1	1	1	1	1	1	1
OK3-24-370	1	1	1	1	1	1	1	1	1	1	2	2	1	1	1	1	1	1	1	1	1	1	1	1	1	2	1	2	1
OK3-24-374	1	1	1	1	1	1	1	1	1	1	2	2	1	1	1	1	1	1	1	1	1	1	1	1	1	1	1	2	1
OK3-OO-001	1	1	1	1	1	1	2	1	1	2	2	1	1	1	1	1	1	1	1	1	1	1	1	1	1	1	1	2	1	1	1	1	1
OK3-OO-002	1	1	1	1	1	1	1	1	1	1	1	1	1	1	1	1	1	1	1	1	1	1	1	1	1	1	1	1	1	1	1	1	2
OK3-OO-003	1	1	1	1	1	1	1	1	1	1	1	1	1	1	1	1	1	1	1	1	1	1	1	1	1	1	2	1	1	1	2	1	1
OK3-OO-004	1	1	1	1	1	1	1	1	1	1	1	1	1	1	1	1	1	1	1	1	1	1	1	1	1	1	1	1	1	1	1	1	1
OK3-OO-005	1	1	1	1	1	1	1	1	1	1	1	1	1	1	1	1	1	1	1	1	1	1	1	1	1	1	2	1	1	1	1	1	2
OK3-OO-006	1	1	1	1	1	1	1	1	1	1	2	1	1	1	1	1	1	1	1	1	1	1	1	1	1	1	1	1	2	1	1	1	1
OK3-OO-008	1	1	1	1	1	1	1	1	1	1	1	1	1	1	1	1	1	1	1	1	1	1	1	1	1	1	1	1	1	1	1	1	1
OK3-OO-009	1	1	1	1	1	1	1	1	1	1	2	1	1	1	1	1	1	1	1	1	1	1	1	1	1	1	1	1	2	1	1	1	2
OK3-OO-010	1	1	1	1	1	1	1	1	1	1	1	1	1	1	1	1	1	1	1	1	1	1	1	1	1	1	1	1	1	1	2	1	1
OK3-OO-011	1	1	1	1	1	1	1	1	1	1	1	1	1	1	1	1	1	1	1	1	1	1	1	1	1	1	1	1	2	1	1	1	1
OK3-OO-012	1	1	1	1	1	1	1	1	1	1	1	2	1	1	1	1	1	1	1	1	1	1	1	1	1	1	1	1	1	1	1	1	1
OK3-OO-013	1	1	1	1	1	1	1	1	1	1	1	1	1	1	1	1	1	1	1	1	1	1	1	1	1	1	1	1	1	1	2	1	1
OK3-OO-015	1	1	1	1	1	1	1	1	1	1	1	1	1	1	1	1	1	1	1	1	1	1	1	1	1	1	1	1	1	1	1	1	1
OK3-OO-016	1	1	1	1	1	1	1	1	1	1	1	1	1	1	1	1	1	1	1	1	1	1	1	1	1	1	1	1	1	1	1	1	1
OK3-OO-017	1	1	1	1	1	1	1	1	2	2	1	2	1	1	1	1	1	1	1	1	1	1	1	1	1	1	2	1	1	1	2	1	1
OK3-OO-018	1	1	1	1	1	1	1	1	1	1	1	1	1	1	1	1	1	1	1	1	1	1	1	1	1	2	2	1	1	1	2	1	1
OK3-OO-020	1	1	1	2	1	1	1	1	1	1	1	1	1	1	1	1	1	1	1	1	1	1	1	1	1	1	1	1	1	1	2	1	1
OK3-OO-021	1	1	1	1	1	1	1	1	1	1	1	1	1	1	1	1	1	1	1	1	1	1	1	1	1	1	1	1	1	1	1	1	1
OK3-OO-022	1	1	1	1	1	1	1	1	1	1	1	1	1	1	1	1	1	1	1	1	1	1	1	1	1	1	1	1	1	1	1	1	1
OK3-OO-023	1	1	1	1	1	1	1	1	2	2	2	1	1	1	1	1	1	1	1	1	1	1	1	1	1	1	1	1	1	1	1	1	1
OK3-OO-025	1	1	1	1	1	1	1	1	1	1	1	1	1	1	1	1	1	1	1	1	1	1	1	1	1	1	1	1	1	1	1	1	1
OK3-OO-026	1	1	1	1	1	1	1	1	1	1	1	1	1	1	1	1	1	1	1	1	1	1	1	1	1	1	1	1	1	1	1	1	1
OK3-OO-027	1	1	1	1	1	1	1	1	1	1	2	1	1	1	1	1	1	1	1	1	1	1	1	1	1	1	1	1	1	1	1	1	2
OK3-OO-029	1	1	1	1	1	1	1	1	1	1	1	1	1	1	1	1	1	1	1	1	1	1	1	1	1	1	1	1	1	1	1	1	1
OK3-OO-031	1	1	1	1	1	1	1	1	1	1	1	1	1	1	1	1	1	1	1	1	1	1	1	1	1	1	1	1	1	1	1	1	1
OK3-OO-032	1	1	1	1	1	1	1	1	1	1	1	1	1	1	1	1	1	1	1	1	1	1	1	1	1	1	2	1	1	1	1	1	1
OK3-OO-033	1	1	1	2	1	1	1	1	1	1	1	1	1	1	1	1	1	1	1	1	1	1	1	1	1	1	1	2	1	1	2	1	1
OK3-OO-034	1	1	1	1	1	1	1	1	1	1	2	1	1	1	1	1	1	1	1	1	1	1	1	1	1	1	1	1	1	1	1	1	1
OK3-OO-035	1	1	1	1	1	1	1	1	1	1	1	1	1	1	1	1	1	1	1	1	1	1	1	1	1	1	1	1	1	1	1	1	2
OK3-OO-037	1	1	1	1	1	1	1	1	1	1	1	1	1	1	1	1	1	1	1	1	1	1	1	1	1	1	1	1	1	1	1	1	1
OK3-OO-038	1	1	1	1	1	1	1	1	1	1	1	1	1	1	1	1	1	1	1	1	1	1	1	1	1	1	1	1	1	1	1	1	1
OK3-OO-039	1	1	1	1	1	1	1	1	1	1	1	2	1	1	1	1	1	1	1	1	1	1	1	1	1	1	1	1	1	1	1	1	1
OK3-OO-040	1	1	1	1	1	1	1	1	1	1	2	1	1	1	1	1	1	1	1	1	1	1	1	1	1	1	1	1	1	1	1	1	1
OK3-OO-043	1	1	1	1	1	1	1	1	1	1	1	1	1	1	1	1	1	1	1	1	1	1	1	1	1	1	1	1	1	1	1	1	1
OK3-OO-044	1	1	1	1	1	1	1	1	1	1	1	1	1	1	1	1	1	1	1	1	1	1	1	1	1	1	1	1	1	1	1	1	1
OK3-OO-045	1	1	1	1	1	1	1	1	1	1	2	1	1	1	1	1	1	1	1	1	1	1	1	1	1	1	1	1	1	1	1	1	1
OK3-OO-046	1	1	1	1	1	1	1	1	1	1	1	1	1	1	1	1	1	1	1	1	1	1	1	1	1	1	1	1	2	1	1	1	1
OK3-OO-047	1	1	1	1	1	1	1	1	1	1	1	1	1	1	1	1	1	1	1	1	1	1	1	1	1	1	1	1	1	1	1	1	1
OK3-OO-048	1	1	1	1	1	1	1	1	1	1	1	1	2	1	1	1	2	1	1	1	1	1	1	1	1	1	1	2	1	1	1	1	1
OK3-OO-049	1	1	1	1	1	1	1	1	1	1	1	1	1	1	1	1	1	1	1	1	1	1	1	1	1	1	2	2	1	1	2	1	1
OK3-OO-050	1	1	1	1	1	1	1	1	1	1	1	1	1	1	1	1	1	1	1	1	1	1	1	1	1	1	1	1	2	1	1	1	1
OK3-OO-051	1	1	1	1	1	1	1	1	1	1	1	1	1	1	1	1	1	1	1	1	1	1	1	1	1	1	1	1	2	1	2	1	1
OK3-OO-052	1	1	1	1	1	1	1	1	1	1	2	1	1	1	1	1	1	1	1	1	1	1	1	1	1	1	1	1	1	1	1	1	1
OK3-OO-053	1	1	1	1	1	1	1	1	1	1	1	1	1	1	1	1	1	1	1	1	1	1	1	1	1	1	2	1	1	1	2	1	1
OK3-OO-054	1	1	1	1	1	1	1	1	1	1	1	1	1	1	1	1	1	2	1	1	1	1	1	1	1	1	1	1	1	1	1	1	1
OK3-OO-055	1	1	1	1	1	1	1	1	1	1	1	1	1	1	1	1	1	1	1	1	1	1	1	1	1	1	1	1	1	1	1	1	1
OK3-OO-056	1	1	1	1	1	1	1	1	1	1	1	1	1	1	1	1	1	1	1	1	1	1	1	1	1	2	1	1	1	1	1	1	1
OK3-OO-057	1	1	1	1	1	1	2	1	1	2	1	1	1	1	1	1	1	1	1	1	1	1	1	1	1	1	1	2	1	1	1	1	1
OK3-OO-059	1	1	1	1	1	1	1	1	1	1	1	1	1	1	1	1	1	1	1	1	1	1	1	1	1	1	1	1	1	1	2	1	1
OK3-OO-060	1	1	1	1	1	1	1	1	1	1	1	1	1	1	1	1	1	1	1	1	1	1	1	1	1	1	1	1	1	1	1	1	1
OK3-OO-061	1	1	1	1	1	1	1	1	1	1	1	1	1	1	1	1	1	2	1	1	1	1	1	1	1	1	1	1	1	1	1	1	1
OK3-OO-063	1	1	1	1	1	1	1	1	1	1	1	1	1	1	1	1	1	1	1	1	1	1	1	1	1	1	1	1	1	1	1	1	1
OK3-OO-064	1	1	1	1	1	1	1	1	1	1	1	1	1	1	1	1	1	1	1	1	1	1	1	1	1	1	1	2	1	1	1	1	1
OK3-OO-065	1	1	1	1	1	1	1	1	1	1	1	1	1	1	1	1	1	1	1	1	1	1	1	1	1	1	1	1	1	1	1	1	1
OK3-OO-067	1	1	1	1	1	1	1	1	1	1	1	1	1	1	1	1	1	2	1	1	1	1	1	1	1	2	1	1	1	1	2	1	1
OK3-OO-068	1	1	1	1	1	1	1	1	1	1	1	1	1	1	1	1	1	1	1	1	1	1	1	1	1	1	1	1	1	1	2	1	1
OK3-OO-069	1	1	1	1	1	1	1	1	1	1	1	1	1	1	1	1	1	1	2	1	1	1	1	1	1	1	1	1	2	1	1	1	2
OK3-OO-070	1	1	1	1	1	1	1	1	1	1	1	1	1	1	1	1	1	1	1	1	1	1	1	1	1	1	1	1	1	1	2	1	1
OK3-OO-071	1	1	1	1	1	1	1	1	1	1	1	1	1	1	1	1	1	1	1	1	1	1	1	1	1	1	1	1	1	1	1	1	1
OK3-OO-072	1	1	1	2	1	1	1	1	1	1	1	1	1	1	1	1	1	1	1	1	1	1	1	1	1	1	1	1	1	1	1	1	2
OK3-OO-073	1	1	1	1	1	1	1	1	1	1	2	1	1	1	1	1	1	1	1	1	1	1	1	1	1	1	1	1	1	1	1	1	1
OK3-OO-074	1	1	1	1	1	1	1	1	1	1	1	1	1	1	1	1	1	1	1	1	1	1	1	1	1	1	1	1	2	1	1	1	1
OK3-OO-075	1	1	1	1	1	1	1	1	1	1	1	1	1	1	1	1	1	1	1	1	1	1	1	1	1	1	1	1	1	1	1	1	1
OK3-OO-076	1	1	1	1	1	1	1	1	1	1	1	1	1	1	1	1	1	1	1	1	1	1	1	1	1	1	1	2	1	1	1	1	1
OK3-OO-077	1	1	1	1	1	1	1	1	1	1	1	1	1	1	1	1	1	1	1	1	1	1	1	1	1	1	1	1	1	1	1	1	1
OK3-OO-078	1	1	1	1	1	1	1	1	1	1	1	1	1	1	1	1	1	1	1	1	1	1	1	1	1	1	1	1	1	1	2	1	2
OK3-OO-079	1	1	1	1	1	1	1	1	1	1	1	1	1	1	1	1	1	1	1	1	1	1	1	1	1	2	1	1	2	1	1	1	1
OK3-OO-080	1	1	1	1	1	1	1	1	1	1	1	1	1	1	1	1	1	1	1	1	1	1	1	1	1	1	1	1	1	2	1	1	1
OK3-OO-082	1	1	1	1	1	1	1	1	1	1	1	1	1	1	1	1	1	1	1	1	1	1	1	1	1	1	2	1	2	1	1	1	1
OK3-OO-083	1	1	1	1	1	1	1	1	1	1	2	1	1	1	1	1	1	1	1	1	1	1	1	1	1	1	1	1	2	1	2	1	2
OK3-OO-085	1	1	1	1	1	1	1	1	1	1	1	1	1	1	1	1	1	1	1	1	1	1	1	1	1	1	2	2	1	1	2	1	1
OK3-OO-086	1	1	1	1	1	1	1	2	1	2	1	1	1	1	1	1	1	1	1	1	1	1	1	1	1	1	1	1	1	1	1	1	1
OK3-OO-087	1	1	1	1	1	1	1	1	1	1	1	1	1	1	1	1	1	1	1	1	1	1	1	1	1	1	1	1	2	1	1	1	1
OK3-OO-089	1	1	1	1	1	1	1	1	1	1	1	1	1	1	1	1	1	1	1	1	1	1	1	1	1	1	1	1	1	1	2	1	1
OK3-OO-090	1	1	1	1	1	1	1	1	1	1	1	1	1	1	1	1	1	1	1	1	1	1	1	1	1	1	1	1	2	1	2	1	2
OK3-OO-091	1	1	1	1	1	1	1	1	1	1	1	1	1	1	1	1	1	1	1	1	1	1	1	1	1	1	1	1	2	1	1	1	1
OK3-OO-092	1	1	1	1	1	1	1	1	1	1	1	1	1	1	1	1	1	1	1	1	1	1	1	1	1	1	1	1	1	1	1	1	1
OK3-OO-093	1	1	1	1	1	1	1	1	2	2	2	1	1	1	1	1	1	1	1	1	1	1	1	1	1	1	1	1	2	1	2	1	2
OK3-OO-095	1	1	1	1	1	1	1	1	1	1	1	1	1	1	1	1	1	1	1	1	1	1	1	1	1	2	1	1	2	1	2	1	1
OK3-OO-096	1	1	1	1	1	1	1	1	1	1	1	1	1	1	1	1	1	1	1	1	1	1	1	1	1	1	1	1	1	1	2	2	1
OK3-OO-097	1	1	1	1	1	1	1	1	1	1	2	1	1	1	1	1	1	1	1	1	1	1	1	1	1	2	1	2	1	1	2	1	1
OK3-OO-098	1	1	1	1	1	1	1	1	1	1	1	2	2	1	1	1	2	1	1	1	1	1	1	1	1	1	1	2	1	1	1	1	1
OK3-OO-099	1	1	1	1	1	1	1	1	1	1	1	1	1	1	1	1	1	1	1	1	1	1	1	1	1	1	1	1	1	1	1	1	1
OK3-OO-100	1	1	1	1	1	1	1	1	1	1	1	1	1	1	1	1	1	1	1	1	1	1	1	1	1	1	1	2	2	2	1	1	1
OK3-OO-101	1	1	1	1	1	1	1	1	2	2	2	2	1	1	1	1	1	1	1	1	1	1	1	1	1	1	1	1	1	1	1	1	1
OK3-OO-102	1	1	1	1	1	1	1	1	1	1	2	1	1	1	1	1	1	1	1	1	1	1	1	1	1	1	1	2	1	1	2	1	1
OK3-OO-103	1	1	1	2	1	1	1	1	1	1	1	2	1	1	1	1	1	1	1	1	1	1	1	1	1	1	1	1	1	1	1	1	1
OK3-OO-105	1	1	1	1	1	1	1	1	1	1	1	1	1	1	1	1	1	1	1	1	1	1	1	1	1	1	1	1	2	2	2	1	1
OK3-OO-106	1	1	1	1	1	1	1	1	1	1	1	1	1	1	1	1	1	1	1	1	1	1	1	1	1	1	1	1	2	1	2	1	1
OK3-OO-107	1	1	1	1	1	1	1	1	1	1	1	1	1	1	1	1	1	1	1	1	1	1	1	1	1	2	2	1	1	1	2	1	1
OK3-OO-108	1	1	1	1	1	1	1	1	1	1	1	1	1	1	1	1	1	1	1	1	1	1	1	1	1	1	1	1	1	1	1	1	1
OK3-OO-109	1	1	1	1	1	1	1	1	1	1	1	1	2	1	1	1	2	1	1	1	1	1	1	1	1	1	1	1	1	1	1	1	2
OK3-OO-110	1	1	1	1	1	1	1	1	1	1	2	1	2	1	1	1	2	1	1	1	1	1	1	1	1	1	1	1	1	1	1	1	1
OK3-OO-112	1	1	1	1	1	1	1	1	1	1	1	1	1	1	1	1	1	1	1	1	1	1	1	1	1	1	1	1	1	1	1	2	1
OK3-OO-113	1	1	1	1	1	1	1	1	1	1	2	1	1	1	1	1	1	1	1	1	1	1	1	1	1	1	1	1	1	1	1	1	1
OK3-OO-114	1	1	1	1	1	1	1	1	1	1	1	1	1	1	1	1	1	2	1	1	1	1	1	1	1	1	1	1	1	1	1	1	1
OK3-OO-116	1	1	1	1	1	1	1	1	1	1	1	1	1	1	1	1	1	1	1	1	1	1	1	1	1	1	1	1	1	1	1	1	2
OK3-OO-117	1	1	1	1	1	1	1	1	1	1	1	1	1	1	1	1	1	1	1	1	1	1	1	1	1	2	1	1	1	1	1	1	1
OK3-OO-118	1	1	1	2	1	1	1	1	2	2	1	2	1	1	1	1	1	1	1	1	1	1	1	1	1	1	1	1	1	1	1	1	1
OK3-OO-121	1	1	1	1	1	1	1	1	1	1	1	1	1	1	1	1	1	1	2	1	1	1	1	1	1	1	1	1	1	1	1	1	1
OK3-OO-122	1	1	1	1	1	1	1	1	1	1	1	1	1	1	1	1	1	1	1	1	1	1	1	1	1	1	1	1	1	1	1	1	1
OK3-OO-123	1	2	2	1	1	1	1	1	1	1	1	1	1	1	1	1	1	1	1	1	1	1	1	1	1	1	2	1	1	1	1	1	1
OK3-OO-124	1	1	1	1	1	1	1	1	1	1	1	1	1	1	1	1	1	1	1	1	1	1	1	1	1	1	1	1	2	1	1	1	1
OK3-OO-125	1	1	1	1	1	1	1	1	1	1	1	1	1	1	1	1	1	1	1	1	1	1	1	1	1	1	1	2	1	1	1	1	1
OK3-OO-126	1	1	1	1	1	1	1	1	1	1	2	1	1	2	1	1	2	1	1	1	1	1	1	1	1	1	1	1	1	1	2	1	1
OK3-OO-127	1	1	1	1	1	1	1	1	1	1	1	1	1	1	1	1	1	1	1	1	1	1	1	1	1	1	1	2	1	1	1	1	1
OK3-OO-128	1	1	1	1	1	1	1	1	1	1	1	1	1	1	1	1	1	1	1	1	1	1	1	1	1	1	1	1	1	1	2	1	1
OK3-OO-129	1	1	1	1	1	1	1	1	1	1	1	1	1	1	1	1	1	1	1	1	1	1	1	1	1	1	1	1	2	1	2	1	1
OK3-OO-130	1	1	1	1	1	1	1	1	1	1	1	1	1	1	1	1	1	1	1	1	1	1	1	1	1	1	1	2	1	1	1	1	1
OK3-OO-132	1	1	1	1	1	1	1	1	1	1	1	1	1	1	1	1	1	1	1	1	1	1	1	1	1	1	1	1	1	1	1	1	1
OK3-OO-133	1	1	1	1	1	1	1	1	1	1	1	1	2	1	1	1	2	1	1	1	1	1	1	1	1	1	1	2	2	1	2	1	1
OK3-OO-134	1	1	1	1	1	1	1	1	1	1	1	1	1	1	1	1	1	1	1	1	1	1	1	1	1	1	1	1	2	1	1	1	2
OK3-OO-135	1	1	1	1	1	1	1	1	1	1	1	1	1	1	1	1	1	1	1	1	1	1	1	1	1	2	2	1	2	2	1	1	1
OK3-OO-136	1	1	1	1	1	1	1	1	1	1	1	2	1	1	1	1	1	1	1	1	1	1	1	1	1	1	1	1	1	1	1	1	1
OK3-OO-137	1	1	1	1	1	1	1	1	1	1	1	1	1	1	1	1	1	1	1	1	1	1	1	1	1	1	1	1	1	1	1	1	1
OK3-OO-138	1	1	1	1	1	1	1	1	1	1	1	1	1	1	1	1	1	1	1	1	1	1	1	1	1	1	1	1	1
OK3-OO-139	1	1	1	1	1	1	1	1	1	1	1	1	1	1	1	1	1	1	1	1	1	1	1	1	1	1	1	1	2	1	1	1	1
OK3-OO-141	1	1	1	1	1	1	1	1	1	1	1	1	1	1	1	1	1	1	1	1	1	1	1	1	1	1	1	1	1	1	1	1	1
OK3-OO-142	1	1	1	1	1	1	1	1	1	1	1	1	1	1	1	1	1	1	1	1	1	1	1	1	1	1	1	1	1	1	1	1	1
OK3-OO-143	1	1	1	1	1	1	1	1	1	1	1	1	1	1	1	1	1	1	1	1	1	1	1	1	1	1	1	1	1	1	1	1	1
OK3-OO-144	1	1	1	1	1	1	1	1	1	1	2	1	1	1	1	1	1	1	1	1	1	1	1	1	1	1	1	1	1	1	1	1	1
OK3-OO-145	1	1	1	2	1	2	1	1	1	2	1	1	1	1	1	1	1	1	1	1	1	1	1	1	1	1	1	1	1	1	1	1	1
OK3-OO-147	1	1	1	1	1	1	1	1	1	1	1	1	1	1	1	1	1	1	1	1	1	1	1	1	1	1	1	1	2	1	2	1	2
OK3-OO-148	1	1	1	1	1	1	1	1	1	1	2	1	1	1	1	1	1	1	1	1	1	1	1	1	1	1	1	1	1	1	2	1	1
OK3-OO-149	1	1	1	1	1	1	1	1	1	1	1	1	1	1	1	1	1	1	1	1	1	1	1	1	1	1	1	1	1	1	2	1	2
OK3-OO-150	1	1	1	1	1	1	1	1	1	1	1	1	1	1	1	1	1	1	1	2	1	2	1	1	1	1	1	1	1	1	1	1	1
OK3-OO-152	1	2	2	1	1	1	1	1	1	1	1	1	1	1	1	1	1	1	1	1	1	1	1	1	1	1	1	1	1	1	1	1	1
OK3-OO-153	1	1	1	1	1	1	1	1	1	1	1	1	1	1	1	1	1	1	1	1	1	1	1	1	1	1	1	1	2	1	1	1	2
OK3-OO-155	1	1	1	1	1	1	1	1	1	1	1	1	1	1	1	1	1	1	1	1	1	1	1	1	1	1	1	1	2	1	1	1	1
OK3-OO-156	1	1	1	1	1	1	1	1	2	2	1	2	1	1	1	1	1	1	1	1	1	1	1	1	1	1	1	2	1	1	2	1	1
OK3-OO-157	1	1	1	2	1	1	1	1	1	1	1	1	1	1	1	1	1	1	1	1	1	1	1	1	1	1	1	1	2	1	1	1	1
OK3-OO-158	1	1	1	1	1	1	1	1	1	1	1	1	1	1	1	1	1	1	1	1	1	1	1	1	1	1	1	1	1	1	1	1	1
OK3-OO-159	1	1	1	1	1	1	1	1	1	1	2	1	1	1	1	1	1	1	1	1	1	1	1	1	1	1	1	2	1	1	1	1	1
OK3-OO-161	1	1	1	1	1	1	1	1	1	1	1	1	1	1	1	1	1	1	1	1	1	1	1	1	1	1	1	1	1	1	1	1	1
OK3-OO-162	1	1	1	1	1	1	1	1	1	1	1	1	1	1	1	1	1	1	1	1	1	1	1	1	1	1	1	1	1	1	1	1	1
OK3-OO-163	1	1	1	1	1	1	1	1	1	1	2	1	1	1	1	1	1	1	1	1	1	1	1	1	1	1	1	1	2
OK3-OO-164	1	1	1	1	1	1	1	1	1	1	1	1	1	1	1	1	1	1	1	1	1	1	1	1	1	1	1	1	1	1	1	1	1
OK3-OO-166	1	1	1	1	1	1	1	1	1	1	1	1	1	1	1	1	1	1	1	1	1	1	1	1	1	1	1	1	1	1	2	1	1
OK3-OO-169	1	1	1	1	1	1	1	1	1	1	2	1	1	1	1	1	1	1	1	1	1	1	1	1	1	1	2	1	1	1	2	1	1
OK3-OO-170	1	1	1	1	1	1	1	1	1	1	1	1	1	1	1	1	1	1	1	1	1	1	1	1	1	1	1	1	2	1	1	1	1
OK3-OO-171	1	1	1	1	1	1	1	1	1	1	1	2	1	1	1	1	1	1	1	1	1	1	1	1	1	1	1	1	2	1	1	1	1
OK3-OO-174	1	1	1	1	1	1	1	1	1	1	1	1	1	1	1	1	1	1	1	1	1	1	1	1	1	1	1	1	1	1	1	1	1
OK3-OO-176	1	1	1	1	1	1	1	1	1	1	1	1	1	1	1	1	1	1	1	1	1	1	1	1	1	1	1	2	1	1	1	1	1
OK3-OO-177	1	1	1	1	1	1	1	1	1	1	1	1	1	1	1	2	2	1	1	1	1	1	1	1	1	1	1	1	2	1	1	1	1
OK3-OO-178	1	1	1	1	1	1	1	1	1	1	1	1	1	1	1	1	1	1	1	1	1	1	1	1	1	1	2	1	2	1	2	1	1
OK3-OO-179	1	1	1	1	1	1	1	1	1	1	1	1	2	1	1	1	2	1	1	1	1	1	1	1	1	1	1	1	1	1	1	1	1
OK3-OO-180	1	1	1	1	1	1	1	1	1	1	1	1	1	1	1	1	1	1	1	1	1	1	1	1	1	1	2	1	2	1	1	1	2
OK3-OO-181	2	1	2	2	1	1	1	1	1	1	1	1	1	1	1	1	1	1	1	1	1	1	1	1	1	1	1	1	1	1	1	1	1
OK3-OO-182	1	1	1	2	1	1	1	1	1	1	1	1	1	1	1	1	1	1	1	1	1	1	1	1	1	1	1	2	1	1	1	1	1
OK3-OO-183	1	1	1	1	1	1	1	1	1	1	1	1	1	1	1	1	1	1	1	1	1	1	1	1	1	1	1	1	2	1	1	1	2
OK3-OO-184	1	1	1	1	1	1	1	1	1	1	1	1	1	1	1	1	1	1	1	1	1	1	1	1	1	1	1	1	1	1	2	1	1
OK3-OO-185	1	1	1	1	1	1	1	1	1	1	1	1	1	1	1	1	1	1	1	1	1	1	1	1	1	1	1	2	1	1	1	1	1
OK3-OO-186	1	1	1	1	1	1	1	1	1	1	1	1	1	1	1	1	1	1	1	1	1	1	1	1	1	1	1	2	2	1	2	1	2
OK3-OO-187	1	1	1	1	1	1	1	1	1	1	1	1	1	1	1	1	1	1	1	1	1	1	1	1	1	1	1	1	1	1	1	1	1
OK3-OO-189	1	1	1	2	1	1	1	1	1	1	1	1	1	1	1	1	1	1	1	1	1	1	1	1	1	1	1	1	1	1	1	1	1
OK3-OO-190	1	1	1	1	1	1	1	1	1	1	1	1	1	1	1	1	1	1	1	1	1	1	1	1	1	2	2	2	1	1	2	1	1
OK3-OO-191	1	1	1	1	1	1	1	1	1	1	1	1	1	1	1	1	1	1	1	1	1	1	1	1	1	1	2	2	2	1	1	1	1
OK3-OO-192	1	1	1	1	1	1	1	1	1	1	1	1	1	1	1	1	1	1	1	1	1	1	1	1	1	1	1	1	2	1	1	1	2
OK3-OO-194	1	1	1	1	1	1	1	1	1	1	1	1	1	2	1	1	2	1	1	1	1	1	1	1	1	1	2	1	2	1	2	1	1
OK3-OO-195	1	1	1	1	1	1	1	1	1	1	1	1	1	1	1	1	1	1	1	1	1	1	1	1	1	2	1	1	1	1	1	1	1
OK3-OO-196	1	1	1	1	1	1	1	1	1	1	1	2	1	1	1	1	1	1	1	1	1	1	1	1	1	1	1	1	1	1	2	1	1
OK3-OO-197	1	1	1	2	1	1	1	1	1	1	2	1	1	1	1	1	1	1	1	1	1	1	1	1	1	1	2	2	1	1	2	1	1
OK3-OO-199	1	1	1	1	1	1	1	1	1	1	1	1	1	1	1	1	1	1	1	1	1	1	1	1	1	1	1	1	1	1	2	1	2
OK3-OO-200	1	1	1	1	1	1	1	1	1	1	1	1	1	1	1	1	1	1	1	1	1	1	1	1	1	1	1	1	1	1	2	1	1
OK3-OO-201	1	1	1	1	1	1	1	1	1	1	1	1	1	1	1	1	1	1	1	1	1	1	1	1	1	1	1	1	1	1	1	1	1
OK3-OO-202	1	1	1	1	1	1	1	1	2	2	1	2	1	1	1	1	1	1	1	1	1	1	1	1	1	2	1	1	1	1	1	1	1
OK3-OO-203	1	1	1	1	1	1	1	1	1	1	1	1	1	1	1	1	1	1	1	1	1	1	1	1	1	1	2	1	1	1	1	1	1
OK3-OO-204	1	1	1	1	1	1	1	1	1	1	2	1	1	1	1	1	1	1	1	1	1	1	1	1	1	1	1	2	2	1	1	2	1
OK3-OO-205	1	1	1	1	1	1	1	1	1	1	1	1	1	1	1	1	1	1	1	1	1	1	1	1	1	1	1	1	1	1	1	1	1
OK3-OO-206	1	1	1	1	1	1	1	1	1	1	1	1	1	1	1	1	1	1	1	1	1	1	1	1	1	1	1	1	1	1	1	1	1
OK3-OO-207	1	1	1	1	1	1	1	1	1	1	1	2	1	1	1	1	1	1	1	1	1	1	1	1	1	1	2	1	1	1	1	1	1
OK3-OO-208	1	1	1	1	1	1	1	1	1	1	2	1	1	1	1	1	1	1	1	1	1	1	1	1	1	2	1	1	1	1	1	1	1
OK3-OO-209	1	1	1	1	1	1	1	1	1	1	1	1	1	1	1	1	1	1	1	1	1	1	1	1	1	1	1	1	1	1	1	1	1
OK3-OO-210	1	1	1	1	1	1	1	1	1	1	1	1	1	1	1	1	1	1	1	1	1	1	1	1	1	1	1	1	2	1	2	1	1
OK3-OO-211	1	1	1	1	1	1	1	1	1	1	1	1	1	1	1	1	1	1	1	1	1	1	1	1	1	1	1	1	2	1	1	1	2
OK3-OO-212	2	1	2	1	1	1	1	1	1	1	1	1	1	1	1	1	1	1	1	1	1	1	1	1	1	1	1	1	2	1	1	1	1
OK3-OO-213	1	1	1	1	1	1	1	1	2	2	2	2	1	1	1	1	1	1	1	1	1	1	1	1	1	1	1	2	1	1	1	1	1
OK3-OO-214	1	1	1	1	1	1	1	1	1	1	1	1	1	1	1	1	1	1	1	1	1	1	1	1	1	1	1	1	1	1	2	1	1
OK3-OO-215	1	1	1	1	1	1	1	1	1	1	1	1	1	1	1	1	1	1	1	1	1	1	1	1	1	1	1	1	2	1	1	1	1
OK3-OO-216	1	1	1	1	1	1	1	1	1	1	1	1	1	1	1	1	1	1	1	1	1	1	1	1	1	1	1	1	1	1	1	1	1
OK3-OO-217	1	1	1	2	1	1	1	1	1	1	1	1	1	1	1	1	1	1	1	1	1	1	1	1	1	2	2	1	1	1	1	1	1
OK3-OO-218	1	1	1	2	1	1	1	1	1	1	1	1	1	1	1	1	1	1	1	1	1	1	1	1	1	1	1	1	1	1	1	1	1
OK3-OO-219	1	1	1	2	1	1	1	1	1	1	1	1	1	1	1	1	1	1	1	1	1	1	1	1	1	1	1	1	1	1	1	1	1
OK3-OO-220	1	1	1	1	1	1	1	1	1	1	1	1	1	1	1	1	1	1	1	1	1	1	1	1	1	1	2	1	1	1	2	1	1
OK3-OO-221	1	1	1	1	1	1	1	1	1	1	1	1	1	1	1	1	1	1	1	1	1	1	1	1	1	1	2	1	2	1	2	1	2
OK3-OO-222	1	1	1	1	1	1	1	1	1	1	1	1	1	1	1	1	1	1	1	1	1	1	1	1	1	1	1	2	1	1	1	1	1
OK3-OO-223	1	1	1	1	1	1	1	1	1	1	1	1	1	1	1	1	1	1	1	1	1	1	1	1	1	1	1	1	1	1	1	1	1
OK3-OO-224	1	1	1	1	1	1	1	1	1	1	1	1	1	1	1	1	1	1	1	1	1	1	1	1	1	1	1	1	1	1	2	1	1
OK3-OO-225	1	1	1	1	1	1	1	1	1	1	1	1	1	1	1	1	1	1	1	2	1	1	2	1	1	1	1	1	1	1	1	1	2
OK3-OO-226	1	1	1	1	1	1	1	1	1	1	1	1	1	1	1	1	1	1	1	1	1	1	1	1	1	1	2	1	1	1	1	1	1
OK3-OO-227	1	1	1	1	1	1	1	1	1	1	1	1	1	1	1	1	1	1	1	1	1	1	1	1	1	1	1	1	1	1	2	1	1
OK3-OO-228	1	1	1	1	1	1	1	1	1	1	2	1	1	1	1	1	1	1	1	1	1	1	1	1	1	1	1	2	1	1	2	1	1
OK3-OO-229	1	1	1	1	1	1	1	1	1	1	1	1	1	1	1	1	1	1	1	1	1	1	1	1	1	1	1	1	1	1	1	1	1
OK3-OO-230	1	1	1	1	1	1	1	1	1	1	1	1	1	1	1	1	1	1	1	1	1	1	1	1	1	1	1	1	1	1	1	1	1
OK3-OO-231	1	1	1	1	1	1	1	1	1	1	1	1	1	1	1	1	1	2	1	1	1	1	1	1	1	1	1	1	1	1	1	1	1
OK3-OO-232	1	1	1	1	1	1	1	1	1	1	1	1	1	1	1	1	1	1	1	1	1	1	1	1	1	2	1	2	1	1	1	1	1
OK3-OO-233	1	1	1	1	1	1	1	1	1	1	1	1	1	1	1	1	1	1	1	1	1	1	1	1	1	1	1	1	1	1	1	1	1
OK3-OO-234	1	1	1	1	1	1	1	1	2	2	1	1	1	1	1	1	1	1	1	1	1	1	1	1	1	1	1	1	1	1	1	1	1
OK3-OO-235	1	1	1	2	1	1	1	1	1	1	1	1	1	1	1	1	1	1	1	1	1	1	1	1	1	1	1	1	1	1	1	1	2
OK3-OO-236	2	1	2	1	1	1	1	1	1	1	1	1	1	1	1	1	1	1	1	1	1	1	1	1	1	1	1	1	2	1	1	1	2
OK3-OO-237	1	1	1	1	1	1	1	1	1	1	1	1	1	1	1	1	1	1	1	1	1	1	1	1	1	1	1	1	1	1	1	1	2
OK3-OO-238	2	1	2	1	1	1	1	1	1	1	1	1	1	2	1	1	2	1	1	1	1	1	1	1	1	2	2	1	1	1	2	1	1
OK3-OO-240	1	1	1	1	1	1	1	1	1	1	1	1	1	1	1	1	1	2	1	1	1	1	1	1	1	1	2	1	1	1	2	1	1
OK3-OO-241	1	1	1	1	1	1	1	1	1	1	1	2	1	1	1	1	1	1	1	1	1	1	1	1	1	1	1	2	1	1	1	1	1
OK3-OO-242	1	1	1	1	1	1	1	1	1	1	1	1	1	1	1	1	1	1	2	1	1	1	1	1	1	1	2	1	2	1	2	1	2
OK3-OO-243	1	1	1	1	1	1	1	1	1	1	1	1	1	1	1	1	1	1	1	1	1	1	1	1	1	1	1	2	1	1	1	1	1
OK3-OO-244	1	1	1	1	1	1	1	1	1	1	1	1	1	1	2	1	2	1	1	1	1	1	1	1	1	1	1	1	1	1	1	1	1
OK3-OO-245	2	1	2	1	1	1	1	1	1	1	1	2	1	1	1	1	1	1	1	1	1	1	1	1	1	1	1	2	1	1	1	1	1
OK3-OO-246	1	1	1	1	1	1	1	1	1	1	1	1	1	1	1	1	1	1	1	1	1	1	1	1	1	1	1	1	1	1	1	1	1
OK3-OO-247	1	1	1	1	1	1	1	1	1	1	1	1	1	1	1	1	1	1	1	1	1	1	1	1	1	1	1	1	1	1	1	1	1
OK3-OO-249	1	1	1	1	1	1	1	1	1	1	1	1	1	1	1	1	1	1	1	1	1	1	1	1	1	1	1	2	2	1	2	1	1
OK3-OO-250	1	1	1	1	1	1	1	1	1	1	1	1	1	1	1	1	1	1	1	2	1	2	1	1	1	2	2	2	1	1	2	1	2
OK3-OO-251	1	1	1	1	1	1	1	1	1	1	1	1	1	1	1	1	1	1	1	1	1	1	1	1	1	1	2	1	1	1	2	1	1
OK3-OO-252	1	1	1	2	1	1	1	1	1	1	1	1	1	1	1	1	1	1	1	1	1	1	1	1	1	1	2	1	2	1	1	1	1
OK3-OO-254	1	1	1	1	1	1	1	1	1	1	1	1	1	1	1	1	1	1	1	1	1	1	1	1	1	2	2	1	2	1	2	1	1
OK3-OO-255	1	1	1	1	1	1	1	1	1	1	1	1	1	1	1	1	1	1	1	1	1	1	1	1	1	1	1	1	1	1	1	1	1
OK3-OO-256	1	1	1	1	1	1	1	1	1	1	1	1	1	1	1	1	1	1	1	1	1	1	1	1	1	1	1	1	1	1	1	1	2
OK3-OO-257	1	1	1	1	1	1	1	1	1	1	1	1	1	1	1	1	1	1	1	1	1	1	1	1	1	1	1	1	1	1	1	1	1
OK3-OO-258	1	1	1	1	1	1	1	1	1	1	1	1	1	1	1	1	1	1	1	1	1	1	1	1	1	1	2	1	1	1	1	1	1
OK3-OO-259	1	1	1	1	1	1	1	1	1	1	2	1	1	1	1	1	1	1	1	1	1	1	1	1	1	1	2	1	2	1	2	1	1
OK3-OO-260	1	1	1	1	1	1	1	1	1	1	2	1	1	1	1	1	1	1	1	1	1	1	1	1	1	1	1	2	1	1	2	1	2
OK3-OO-261	1	1	1	1	1	1	1	1	1	1	1	1	1	1	1	1	1	1	1	1	1	1	1	1	1	1	1	1	1	1	2	1	1
OK3-OO-262	1	1	1	1	1	1	1	1	1	1	1	1	1	1	1	1	1	1	1	1	1	1	1	1	1	2	1	2	1	1	1	1	1
OK3-OO-263	1	1	1	1	1	1	1	1	1	1	1	1	1	1	1	1	1	1	1	1	1	1	1	1	1	1	1	1	2	1	1	1	1
OK3-OO-264	1	1	1	1	1	1	1	1	1	1	1	1	1	1	1	1	1	2	1	1	1	1	1	1	1	1	1	1	2	1	2	1	1
OK3-OO-265	1	1	1	1	1	1	1	1	1	1	1	1	1	1	1	1	1	1	1	1	1	1	1	1	1	1	1	2	1	1	1	2	1
OK3-OO-266	1	1	1	1	1	1	1	1	1	1	1	1	1	1	1	1	1	1	1	1	1	1	1	1	1	1	2	1	1	1	2	1	2
OK3-OO-269	1	1	1	1	1	1	1	1	1	1	1	1	1	1	1	1	1	1	1	1	1	1	1	1	1	1	2	1	2	1	1	1	1
OK3-OO-270	1	1	1	1	1	1	1	1	1	1	1	1	1	1	1	1	1	1	1	1	1	1	1	1	1	1	1	1	1	1	1	1	1
OK3-OO-273	1	1	1	1	1	1	1	1	1	1	1	1	1	1	1	1	1	1	1	1	1	1	1	1	1	1	1	1	1	1	1	1	1
OK3-OO-274	2	1	2	1	1	1	1	1	1	1	1	1	1	1	1	1	1	1	1	1	1	1	1	1	1	1	1	1	1	1	1	1	2
OK3-OO-275	1	1	1	1	1	1	1	1	1	1	1	1	1	1	1	1	1	1	1	1	1	1	1	1	1	2	1	1	2	1	1	1	2
OK3-OO-276	1	1	1	1	1	1	1	1	1	1	1	1	1	1	1	1	1	1	1	1	1	1	1	1	1	1	1	1	2	1	1	1	1
OK3-OO-277	1	1	1	1	1	1	1	1	1	1	1	1	1	1	1	1	1	1	1	1	1	1	1	1	1	1	2	1	1	1	1	1	1
OK3-OO-278	1	1	1	1	1	1	1	1	1	1	1	1	1	1	1	1	1	1	1	1	1	1	1	1	1	1	1	2	2	1	1	1	1
OK3-OO-279	1	1	1	1	1	1	1	1	1	1	1	1	1	1	1	1	1	1	1	1	1	1	1	1	1	1	1	1	1	1	2	1	1
OK3-OO-280	1	1	1	1	1	1	1	1	1	1	2	1	1	1	1	1	1	1	1	1	1	1	1	1	1	1	1	1	1	1	1	1	1
OK3-OO-281	1	1	1	1	1	1	1	1	1	1	1	1	1	1	1	1	1	1	1	1	1	1	1	1	1	2	1	1	1	1	2	1	2
OK3-OO-282	1	1	1	1	1	1	1	1	1	1	1	1	2	1	1	1	2	1	1	1	1	1	1	1	1	1	1	1	1	1	1	1	1
OK3-OO-283	1	1	1	1	1	1	1	1	1	1	1	1	1	1	1	1	1	1	1	1	1	1	1	1	1	1	1	2	1	1	1	1	1
OK3-OO-284	1	1	1	2	1	1	1	1	1	1	1	1	1	1	1	1	1	2	1	1	1	1	1	1	1	1	1	1	1	1	2	1	1
OK3-OO-285	1	1	1	1	1	1	1	1	1	1	1	1	1	1	1	1	1	1	1	1	1	1	1	1	1	1	1	1	1	1	1	1	1
OK3-OO-286	1	1	1	1	1	1	1	1	1	1	1	1	1	1	1	1	1	1	1	1	1	1	1	1	1	1	1	2	1	1	2	1	1
OK3-OO-287	1	1	1	2	1	1	1	1	1	1	1	1	1	1	1	1	1	1	1	1	1	1	1	1	1	1	2	2	1	1	1	1	1
OK3-OO-288	1	1	1	1	1	1	1	1	1	1	1	1	1	1	1	1	1	1	2	2	1	2	1	1	1	1	2	1	1	1	2	1	1
OK3-OO-289	1	1	1	1	1	1	1	1	1	1	1	1	1	1	1	1	1	1	1	1	1	1	1	1	1	2	2	1	1	1	2	1	1
OK3-OO-290	1	1	1	2	1	1	1	1	1	1	1	1	1	1	1	1	1	1	1	1	1	1	1	1	1	1	2	1	1	1	2	1	1
OK3-OO-291	1	1	1	1	1	1	1	1	1	1	1	1	1	1	1	1	1	1	1	1	1	1	1	1	1	1	2	2	1	1	1	1	1
OK3-OO-293	1	1	1	1	1	1	1	1	1	1	2	1	1	1	1	1	1	1	1	1	1	1	1	1	1	2	2	1	1	1	2	1	1
OK3-OO-294	1	1	1	1	2	1	1	1	2	2	1	1	1	1	1	1	1	1	1	1	1	1	1	1	1	1	1	2	1	1	1	1	2
OK3-OO-295	1	1	1	1	1	1	1	1	1	1	1	1	1	1	1	1	1	1	1	1	1	1	1	1	1	1	1	2	2	1	1	1	1
OK3-OO-296	1	1	1	1	1	1	1	1	1	1	1	1	1	1	1	2	2	1	1	1	1	1	1	1	1	1	1	1	2	1	1	1	1
OK3-OO-297	1	1	1	1	1	1	1	1	1	1	1	1	1	1	1	1	1	1	1	1	1	1	1	1	1	1	1	2	2	1	2	1	1
OK3-OO-298	1	1	1	1	1	1	1	1	1	1	1	1	1	1	1	1	1	1	1	1	1	1	1	1	1	1	2	2	1	1	1	1	1
OK3-OO-300	1	1	1	1	1	1	1	1	1	1	1	1	1	1	1	1	1	1	1	1	1	1	1	1	1	1	2	1	2	1	1	1	1
OK3-OO-301	1	1	1	1	1	1	1	1	1	1	2	2	1	1	1	1	1	1	1	1	1	1	1	1	1	1	1	1	1	1	1	1	1
OK3-OO-302	1	1	1	1	1	1	1	1	1	1	1	1	1	1	1	1	1	1	1	1	1	1	1	1	1	1	1	1	1	1	1	1	1
OK3-OO-303	1	1	1	1	1	1	1	1	1	1	1	1	1	1	1	1	1	1	1	1	1	1	1	1	1	1	1	1	2	1	1	1	1
OK3-OO-304	1	1	1	1	1	1	1	1	1	1	1	1	1	1	1	1	1	1	1	1	1	1	1	1	1	1	1	1	1	1	2	1	1
OK3-OO-305	1	1	1	1	1	1	1	1	1	1	1	1	1	1	1	1	1	1	1	1	1	1	1	1	1	1	1	1	2	1	1	1	1
OK3-OO-306	1	1	1	1	1	1	1	1	1	1	1	1	1	1	1	1	1	1	1	1	1	1	1	1	1	1	1	1	1	1	1	1	1
OK3-OO-307	1	1	1	1	1	1	1	1	1	1	1	1	1	1	1	1	1	1	1	1	1	1	1	1	1	1	1	1	1	1	1	1	1
OK3-OO-308	1	1	1	1	1	1	1	1	1	1	1	1	1	1	1	1	1	1	1	1	1	1	1	1	1	1	1	1	1	1	1	1	1
OK3-OO-309	1	1	1	1	1	1	1	1	1	1	1	1	1	1	1	1	1	1	1	1	1	1	1	1	1	1	2	1	1	1	1	1	1
OK3-OO-310	1	1	1	1	1	1	1	1	1	1	1	1	1	1	1	1	1	1	1	1	1	1	1	1	1	1	1	1	1	1	1	1	1
OK3-OO-311	1	1	1	1	1	1	1	1	1	1	1	1	1	1	1	1	1	1	1	1	1	1	1	1	1	1	2	2	2	1	1	1	1
OK3-OO-312	1	1	1	1	1	1	1	1	1	1	2	1	1	1	1	1	1	1	1	1	1	1	1	1	1	1	1	1	2	1	2	1	2
OK3-OO-313	1	1	1	1	1	2	1	1	1	2	1	1	1	1	1	1	1	1	1	1	1	1	1	1	1	1	1	2	2	1	2	1	1
OK3-OO-314	1	1	1	1	1	1	1	1	1	1	1	1	1	1	2	1	2	1	1	1	1	1	1	1	1	1	1	1	1	1	1	1	1
OK3-OO-315	1	1	1	1	1	1	1	1	1	1	1	1	1	1	1	1	1	1	1	1	1	1	1	1	1	1	1	1	2	1	1	1	2
OK3-OO-316	1	1	1	1	1	1	1	1	1	1	2	1	1	1	1	1	1	1	1	1	1	1	1	1	1	2	2	1	1	1	2	1	1
OK3-OO-317	1	1	1	2	1	1	1	1	1	1	1	1	1	1	1	1	1	1	1	1	1	1	1	1	1	2	1	2	1	1	1	1	1
OK3-OO-318	1	1	1	1	1	1	1	1	1	1	1	1	1	1	1	1	1	2	1	1	1	1	1	1	1	1	1	1	2	1	1	1	1
OK3-OO-319	1	1	1	1	1	1	1	1	1	1	1	1	1	1	1	1	1	1	1	1	1	1	1	1	1	1	1	1	1	1	1	1	1
OK3-OO-320	1	1	1	1	1	1	1	1	1	1	1	1	1	1	1	1	1	1	1	1	1	1	1	1	1	1	1	1	2	1	1	1	1
OK3-OO-321	1	1	1	1	1	1	1	1	1	1	1	1	1	1	1	1	1	1	1	1	1	1	1	1	1	1	1	1	1	1	1	1	1
OK3-OO-322	1	1	1	1	1	1	1	1	1	1	2	1	1	1	1	1	1	1	1	1	1	1	1	1	1	1	2	1	1	1	2	1	1
OK3-OO-323	1	1	1	1	1	1	1	1	1	1	1	1	1	2	1	1	2	1	1	1	1	1	1	1	1	1	1	1	1	1	1	1	1
OK3-OO-324	1	1	1	1	1	1	1	1	1	1	1	1	1	1	1	1	1	2	1	1	1	1	1	1	1	1	1	1	1	1	1	1	1
OK3-OO-325	1	1	1	1	2	1	1	1	1	1	1	1	1	1	1	1	1	1	1	1	1	1	1	1	1	1	2	1	1	1	2	1	1
OK3-OO-326	1	1	1	1	1	1	1	1	1	1	1	2	1	2	1	1	2	1	1	1	1	1	1	1	1	1	1	1	2	1	1	1	1
OK3-OO-327	1	1	1	1	1	1	1	1	1	1	1	1	1	1	1	1	1	1	1	1	1	1	1	1	1	1	2	1	1	1	2	1	1
OK3-OO-328	1	1	1	2	1	1	1	1	1	1	1	1	1	1	1	1	1	1	1	1	1	1	1	1	1	1	2	1	2	1	1	1	1
OK3-OO-329	1	1	1	1	1	1	1	1	1	1	1	1	1	1	1	1	1	1	1	1	1	1	1	1	1	1	1	1	2	1	1	1	2
OK3-OO-330	1	1	1	1	1	1	1	1	1	1	1	1	1	1	1	1	1	1	1	1	1	1	1	1	1	1	2	2	1	1	1	1	1
OK3-OO-331	1	1	1	2	1	1	1	1	1	1	1	1	1	1	1	1	1	1	1	1	1	1	1	1	1	1	1	2	2	1	1	1	2
OK3-OO-332	1	1	1	1	1	1	1	1	1	1	1	1	1	1	1	1	1	1	1	1	1	1	1	1	1	1	1	1	1	1	1	1	1
OK3-OO-333	1	1	1	2	1	1	1	1	1	1	1	1	1	1	1	1	1	1	1	1	1	1	1	1	1	2	1	1	2	1	1	1	1
OK3-OO-334	1	1	1	1	1	1	1	1	1	1	1	1	1	1	1	1	1	2	1	1	1	1	1	1	1	1	2	1	1	1	1	1	1
OK3-OO-335	1	1	1	1	1	1	1	1	1	1	1	1	1	1	1	1	1	1	1	1	1	1	1	1	1	1	1	1	1	1	1	1	1
OK3-OO-336	1	1	1	1	1	1	1	1	1	1	2	1	1	1	1	1	1	1	1	1	1	1	1	1	1	1	1	1	1	1	1	1	1
OK3-OO-337	1	1	1	1	1	1	1	1	1	1	1	1	1	1	1	1	1	1	1	2	1	2	1	1	1	1	1	2	1	1	1	1	1
OK3-OO-338	1	1	1	1	2	1	1	1	1	1	1	2	1	1	1	1	1	1	1	1	1	1	1	1	1	1	1	1	1	1	1	1	1
OK3-OO-339	1	1	1	1	1	1	1	1	1	1	1	1	1	1	1	1	1	1	1	1	1	1	1	1	1	1	1	1	1	1	1	1	1
OK3-OO-341	1	1	1	1	1	1	1	1	1	1	1	1	1	1	1	1	1	1	1	1	1	1	1	1	1	1	1	1	1	1	1	1	1
OK3-OO-342	1	1	1	1	1	1	1	1	1	1	1	1	1	1	1	1	1	2	1	1	1	1	1	1	1	1	1	1	1	1	1	1	1
OK3-OO-343	1	1	1	2	1	1	1	2	1	2	1	2	1	1	1	1	1	1	1	1	1	1	1	1	1	1	1	2	1	1	1	1	1
OK3-OO-344	1	1	1	1	1	1	1	1	1	1	1	1	1	1	1	1	1	1	1	1	1	1	1	1	1	1	1	1	2	1	1	1	1
OK3-OO-345	1	1	1	1	1	1	1	1	1	1	1	1	1	1	1	1	1	1	1	1	1	1	1	1	1	1	1	1	2	1	1	1	2
OK3-OO-346	1	1	1	1	1	1	1	1	1	1	1	1	1	1	1	1	1	1	1	1	1	1	1	1	1	1	1	1	1	1	1	1	1
OK3-OO-347	1	1	1	2	1	1	1	1	1	1	2	1	1	1	1	1	1	1	1	1	1	1	1	1	1	1	1	2	2	1	1	1	1
OK3-OO-349	1	1	1	1	1	1	1	1	1	1	1	1	1	1	1	1	1	1	1	2	1	2	1	1	1	1	1	1	2	1	1	1	1
OK3-OO-351	1	1	1	1	1	1	1	1	1	1	1	1	1	1	1	1	1	1	1	1	1	1	1	1	1	1	1	1	2	1	1	1	2
OK3-OO-353	1	1	1	1	1	1	1	1	1	1	2	1	1	2	1	1	2	1	1	1	1	1	1	1	1	1	1	2	1	1	1	1	1
OK3-OO-354	1	1	1	1	1	1	1	1	1	1	1	1	1	1	1	1	1	1	1	1	1	1	1	1	1	2	2	1	1	1	1	1	1
OK3-OO-355	1	1	1	1	1	1	1	1	1	1	1	1	1	2	1	1	2	1	1	1	1	1	1	1	1	1	1	1	2	1	1	1	1
OK3-OO-356	1	1	1	1	1	1	1	1	1	1	1	1	1	1	1	1	1	1	1	1	1	1	1	1	1	1	1	1	1	1	1	1	1
OK3-OO-357	1	1	1	2	1	1	1	1	1	1	1	1	1	1	1	1	1	1	1	1	1	1	1	1	1	1	2	1	1	1	2	1	1
OK3-OO-358	1	1	1	1	1	1	1	1	1	1	1	1	1	1	1	1	1	1	1	1	1	1	1	1	1	1	1	1	1	1	1	1	1
OK3-OO-359	1	1	1	1	1	1	1	1	1	1	1	1	1	1	1	1	1	1	1	1	1	1	1	1	1	1	1	1	1	1	2	1	1
OK3-OO-360	1	1	1	1	1	1	1	1	1	1	1	1	1	1	1	1	1	1	1	1	1	1	1	1	1	1	1	1	1	1	1	1	1
OK3-OO-361	1	1	1	1	1	1	1	1	1	1	1	1	1	1	1	1	1	1	1	1	1	1	1	1	1	1	1	1	2	1	1	1	2
OK3-OO-362	1	1	1	1	2	1	1	1	1	1	1	1	1	1	1	1	1	1	1	1	1	1	1	1	1	1	2	2	1	1	2	1	1
OK3-OO-363	1	1	1	1	1	1	1	1	1	1	2	1	1	1	1	2	2	1	1	1	1	1	1	1	1	1	1	2	1	1	1	1	1
OK3-OO-364	1	1	1	1	1	1	1	1	1	1	1	1	1	1	1	1	1	1	1	1	1	1	1	1	1	1	1	1	1	1	1	1	1
OK3-OO-365	1	1	1	1	1	1	1	1	1	1	1	1	1	1	1	1	1	1	1	1	1	1	1	1	1	1	1	2	1	1	2	2	1
OK3-OO-366	1	1	1	1	1	1	1	1	1	1	1	1	1	1	1	1	1	1	1	1	1	1	1	1	1	1	1	1	1	1	2	1	2
OK3-OO-370	1	1	1	2	1	1	1	1	1	1	2	1	1	1	1	1	1	1	1	1	1	1	1	1	1	1	1	1	1	1	1	1	1
OK3-OO-374	1	1	1	1	1	1	1	1	1	1	2	1	1	1	1	1	1	1	1	1	1	1	1	1	1	2	1	1	1	1	1	1	1
ILI-OA-0001	1	1	1	1	1	1	1	1	1	1	1	1	1	1	1	1	1	1	1	1	1	1	1	1	1					1	1	1	1
ILI-OA-0002	1	1	1	1	1	1	1	1	1	1	1	1	1	1	1	1	1	1	1	1	1	1	1	1	1					1	1	1	1
ILI-OA-0024	1	1	1	1	1	1	1	1	1	1	1	1	1	1	1	1	1	1	1	1	1	1	1	1	1					1	1	1	1
ILI-OA-0030	1	1	1	1	1	1	1	1	1	1	1	1	1	1	1	1	1	1	1	1	1	1	1	1	1					1	1	1	1
ILI-OA-0031	1	1	1	1	1	1	1	1	1	1	1	1	1	1	1	1	1	1	1	1	1	1	1	1	1					1	1	1	1
ILI-OA-0036	1	1	1	1	1	1	1	1	1	1	1	1	1	1	1	1	1	1	1	1	1	1	1	1	1					1	1	1	1
ILI-OA-0042	1	1	1	1	1	1	1	1	1	1	1	1	1	1	1	1	1	1	1	1	1	1	1	1	1					1	1	1	1
ILI-OA-0043	1	1	1	1	1	1	1	1	1	1	1	1	1	1	1	1	1	1	1	1	1	1	1	1	1					1	2	1	2
ILI-OA-0044	1	1	1	1	1	1	1	1	1	1	1	1	1	1	1	1	1	1	1	1	1	1	1	1	1					1	2	1	1
ILI-OA-0046	1	1	1	1	1	1	1	1	1	1	1	1	1	1	1	1	1	1	1	1	1	1	1	1	1					1	1	1	1
ILI-OA-0047	1	1	1	1	1	1	1	1	2	2	1	1	1	1	1	1	1	1	1	1	1	1	1	1	1					1	1	1	2
ILI-OA-0049	1	1	1	1	1	1	1	1	1	1	1	1	1	1	1	1	1	1	1	1	1	1	1	1	1					1	1	1	1
ILI-OA-0050	1	1	1	1	1	1	1	1	1	1	1	1	1	1	1	1	1	1	1	1	1	1	1	1	1					1	1	1	1
ILI-OA-0052	1	1	1	1	1	1	1	1	1	1	1	1	1	1	1	1	1	1	1	1	1	1	1	1	1					1	1	1	2
ILI-OA-0057	1	1	1	1	1	1	1	1	1	1	2	1	1	1	1	1	1	1	1	1	1	1	1	1	1					1	1	1	1
ILI-OA-0059	1	1	1	1	1	1	1	1	1	1	1	1	1	1	1	1	1	1	1	1	1	1	1	1	1					1	1	1	1
ILI-OA-0068	1	1	1	1	1	1	1	1	1	1	1	1	1	1	1	1	1	1	1	1	1	1	1	1	1					1	1	1	1
ILI-OA-0070	1	1	1	1	1	1	1	1	1	1	1	1	1	1	1	1	1	1	1	1	1	1	1	1	1					1	1	1	1
ILI-OA-0074	1	1	1	1	1	1	1	1	1	1	1	1	1	1	1	1	1	1	1	1	1	1	1	1	1					1	1	1	1
ILI-OA-0075	1	1	1	1	1	1	1	1	1	1	2	1	1	1	1	1	1	1	1	1	1	1	1	1	1					1	1	1	1
ILI-OA-0079	1	1	1	1	1	1	1	1	1	1	1	1	1	1	1	1	1	1	1	1	1	1	1	1	1					1	1	1	1
ILI-OA-0083	1	1	1	1	1	1	1	1	1	1	2	1	1	1	1	1	1	1	1	1	1	1	1	1	1					1	1	1	1
ILI-OA-0085	1	1	1	1	1	1	1	1	1	1	1	1	1	1	1	1	1	1	1	1	1	1	1	1	1					1	1	1	1
ILI-OA-0090	1	1	1	1	1	1	1	1	1	1	1	1	1	1	1	1	1	1	1	1	1	1	1	1	1					1	1	1	1
ILI-OA-0093	1	1	1	1	1	1	1	1	1	1	1	1	1	1	1	1	1	1	1	1	1	1	1	1	1					1	1	1	1
ILI-OA-0095	1	1	1	1	1	1	1	1	1	1	1	1	1	1	1	1	1	1	1	1	1	1	1	1	1					1	1	1	1
ILI-OA-0097	1	1	1	1	1	1	1	1	1	1	1	1	1	1	1	1	1	1	1	1	1	1	1	1	1					1	1	1	1
ILI-OA-0104	1	1	1	1	1	1	1	1	1	1	1	1	1	1	1	1	1	1	1	1	1	1	1	1	1					1	1	1	2
ILI-OA-0105	1	1	1	1	1	1	1	1	1	1	1	1	1	1	1	1	1	1	1	1	1	1	1	1	1					1	1	1	1
ILI-OA-0107	1	1	1	1	1	1	1	1	1	1	1	1	1	1	1	1	1	1	1	1	1	1	1	1	1					1	1	1	1
ILI-OA-0108	1	1	1	1	1	1	1	1	1	1	1	1	1	1	1	1	1	1	1	1	1	1	1	1	1					1	1	1	1
ILI-OA-0110	1	1	1	1	1	1	1	1	1	1	1	1	1	1	1	1	1	1	1	1	1	1	1	1	1					1	1	1	1
ILI-OA-0112	1	1	1	1	1	1	1	1	1	1	1	1	1	1	1	1	1	1	1	1	1	1	1	1	1					1	1	1	1
ILI-OA-0128	1	1	1	1	1	1	1	1	1	1	1	1	1	1	1	1	1	1	1	1	1	1	1	1	1					1	1	1	1
ILI-OA-0131	1	1	1	1	1	1	1	1	1	1	1	1	1	1	1	1	1	1	1	1	1	1	1	1	1					1	1	1	2
ILI-OA-0134	1	1	1	1	1	1	1	1	1	1	1	1	1	1	1	1	1	1	1	1	1	1	1	1	1					1	1	1	1
ILI-OA-0149	1	1	1	1	1	1	1	1	1	1	1	1	1	1	1	1	1	1	1	1	1	1	1	1	1					1	1	1	1
ILI-OA-0155	1	1	1	1	1	1	1	1	1	1	1	1	1	1	1	1	1	1	1	1	1	1	1	1	1					1	1	1	1
ILI-OA-0156	1	1	1	1	1	1	1	1	1	1	1	1	1	1	1	1	1	1	1	1	1	1	1	1	1					1	1	1	1
ILI-OA-0158	1	1	1	1	1	1	1	1	1	1	1	1	1	1	1	1	1	1	1	1	1	1	1	1	1					1	1	1	1
ILI-OA-0167	1	1	1	1	1	1	1	1	1	1	1	1	1	1	1	1	1	1	1	1	1	1	1	1	1					1	1	1	1
ILI-OA-0179	1	1	1	1	1	1	1	1	1	1	1	1	1	1	1	1	1	1	1	1	1	1	1	1	1					1	1	1	1
ILI-OA-0180	1	1	1	1	1	1	1	1	1	1	1	1	1	1	1	1	1	1	1	1	1	1	1	1	1					1	1	1	1
ILI-OA-0182	1	1	1	1	1	1	1	1	1	1	1	1	1	1	1	1	1	1	1	1	1	1	1	1	1					1	1	1	1
ILI-OA-0186	1	1	1	1	1	1	1	1	1	1	1	1	1	1	1	1	1	1	1	1	1	1	1	1	1					1	1	1	1
ILI-OA-0187	1	1	1	1	1	1	1	1	1	1	1	1	1	1	1	1	1	1	1	1	1	1	1	1	1					1	1	1	1
ILI-OA-0188	1	1	1	1	1	1	1	1	1	1	1	1	1	1	1	1	1	1	1	1	1	1	1	1	1					1	1	1	1
ILI-OA-0191	1	1	1	1	1	1	1	1	1	1	1	1	1	1	1	1	1	1	1	1	1	1	1	1	1					1	1	1	1
ILI-OA-0197	1	1	1	1	1	1	1	1	1	1	1	1	1	1	1	1	1	1	1	1	1	1	1	1	1					1	1	1	1
ILI-OA-0200	1	1	1	1	1	1	1	1	1	1	1	1	1	1	1	1	1	1	1	1	1	1	1	1	1					1	2	1	1
ILI-OA-0207	1	1	1	1	1	1	1	1	1	1	1	1	1	1	1	1	1	1	1	1	1	1	1	1	1					1	1	1	1
ILI-OA-0216	1	1	1	1	1	1	1	1	1	1	1	1	1	1	1	1	1	1	1	1	1	1	1	1	1					1	2	1	1
ILI-OA-0219	1	1	1	1	1	1	1	1	1	1	1	1	1	1	1	1	1	1	1	1	1	1	1	1	1					1	1	1	1
ILI-OA-0220	1	1	1	1	1	1	1	1	1	1	1	1	1	1	1	1	1	1	1	1	1	1	1	1	1					1	1	1	1
ILI-OA-0235	1	1	1	1	1	1	1	1	1	1	2	1	1	1	1	1	1	1	1	1	1	1	1	1	1					1	1	1	2
ILI-OA-0248	1	1	1	1	1	1	1	1	1	1	1	1	1	1	1	1	1	1	1	1	1	1	1	1	1					1	1	1	1
ILI-OA-0252	1	1	1	1	1	1	1	1	1	1	1	1	1	1	1	1	1	1	1	1	1	1	1	1	1					1	1	1	1
ILI-OA-0253	1	1	1	1	1	1	1	1	1	1	1	1	1	1	1	1	1	1	1	1	1	1	1	1	1					1	1	1	1
ILI-OA-0255	1	1	1	1	1	1	1	1	2	2	1	1	1	1	1	1	1	1	1	1	1	1	1	1	1					1	1	1	1
ILI-OA-0265	1	1	1	1	1	1	1	1	1	1	1	1	1	1	1	1	1	1	1	1	1	1	1	1	1					1	1	1	1
ILI-OA-0267	1	1	1	1	1	1	1	1	1	1	1	1	1	1	1	1	1	1	1	1	1	1	1	1	1					1	2	1	1
ILI-OA-0272	1	1	1	1	1	1	1	1	1	1	1	1	2	1	2	1	2	1	1	1	1	1	1	1	1					1	1	1	1
ILI-OA-0282	1	1	1	1	1	1	1	1	1	1	1	1	1	1	1	1	1	1	1	1	1	1	1	1	1					1	1	1	1
ILI-OA-0285	1	1	1	1	1	1	1	1	1	1	1	1	1	1	1	1	1	1	1	1	1	1	1	1	1					1	1	1	1
ILI-OA-0312	1	1	1	1	1	1	1	1	1	1	1	1	1	1	1	1	1	1	1	1	1	1	1	1	1					1	1	1	1
ILI-OA-0327	1	1	1	1	1	1	1	1	1	1	1	1	1	1	1	1	1	1	1	1	1	1	1	1	1					1	2	1	1
ILI-OA-0328	1	1	1	1	1	1	1	1	1	1	1	1	1	1	1	1	1	1	1	1	1	1	1	1	1					1	1	1	1
ILI-OA-0339	1	1	1	1	1	1	1	1	1	1	1	1	1	1	1	1	1	1	1	1	1	1	1	1	1					1	1	1	1
ILI-OA-0341	1	1	1	1	2	1	1	1	1	1	1	1	1	1	1	1	1	1	1	1	1	1	1	1	1					1	1	1	1
ILI-OA-0349	1	1	1	1	1	1	1	1	1	1	1	1	1	1	1	1	1	1	1	1	1	1	1	1	1					1	1	1	1
ILI-OA-0354	1	1	1	1	1	1	1	1	1	1	1	1	1	1	1	1	1	1	1	1	1	1	1	1	1					1	1	1	1
ILI-OA-0361	1	1	1	1	1	1	1	1	1	1	1	1	1	1	1	1	1	1	1	1	1	1	1	1	1					1	1	1	1
ILI-OA-0403	1	1	1	1	1	1	1	1	1	1	1	1	1	1	1	1	1	1	1	1	1	1	1	1	1					1	1	1	1
ILI-OA-0404	1	1	1	1	1	1	1	1	1	1	1	1	1	1	1	1	1	1	1	1	1	1	1	1	1					1	1	1	1
ILI-OA-0422	1	1	1	1	1	1	1	1	1	1	1	1	1	1	1	1	1	1	1	1	1	1	1	1	1					1	1	1	1
ILI-OA-0423	1	1	1	1	1	1	1	1	1	1	1	1	1	1	1	1	1	1	1	1	1	1	1	1	1					1	1	1	1
ILI-OA-0427	1	1	1	1	1	1	1	1	1	1	1	1	1	1	1	1	1	1	1	1	1	1	1	1	1					1	1	1	1
ILI-OA-0445	1	1	1	1	1	1	1	1	1	1	1	1	1	1	1	1	1	1	1	1	1	1	1	1	1					1	1	1	1
ILI-OA-0480	1	1	1	1	1	1	1	1	1	1	1	1	1	1	1	1	1	1	1	1	1	1	1	1	1					1	1	1	1
ILI-OA-0481	1	1	1	1	1	1	1	1	1	1	1	1	1	1	1	1	1	1	1	1	1	1	1	1	1					1	1	1	1
ILI-OA-0482	1	1	1	1	1	1	1	1	1	1	1	1	1	1	1	1	1	1	1	1	1	1	1	1	1					1	1	1	1
ILI-OA-0508	1	1	1	2	1	1	1	1	1	1	1	1	1	1	1	1	1	1	1	1	1	1	1	1	1					1	1	1	1
ILI-OA-0511	1	1	1	1	1	1	1	1	1	1	1	1	1	1	1	1	1	1	1	1	1	1	1	1	1					1	1	1	1
ILI-OA-0512	1	1	1	1	1	1	1	1	1	1	1	1	1	1	1	1	1	1	1	1	1	1	1	1	1					1	2	1	1
ILI-OA-0519	1	1	1	1	1	1	1	1	1	1	1	1	1	1	1	1	1	1	1	1	1	1	1	1	1					1	1	1	1
ILI-OA-0521	1	1	1	1	1	1	1	1	1	1	1	1	1	1	1	1	1	1	1	1	1	1	1	1	1					1	1	1	1
ILI-OA-0632	1	1	1	1	1	1	1	1	1	1	1	1	1	1	1	1	1	1	1	1	1	1	1	1	1					1	1	1	1
ILI-OA-0726	1	1	1	1	1	1	1	1	1	1	1	1	1	1	1	1	1	1	1	1	2	1	1	2	1					1	1	1	1
ILI-OA-0736	1	1	1	1	1	1	1	1	1	1	1	1	1	1	1	1	1	1	1	1	1	1	1	1	1					1	1	1	1
ILI-OA-0737	1	1	1	1	1	1	1	1	1	1	1	1	1	1	1	1	1	1	1	1	1	1	1	1	1					1	1	1	1
ILI-OA-0740	1	1	1	1	1	1	1	1	1	1	1	1	1	1	1	1	1	1	1	1	1	1	1	1	1					1	1	1	1
ILI-OA-0755	1	1	1	1	1	1	1	1	1	1	1	1	1	1	1	1	1	1	1	1	1	1	1	1	1					1	1	1	2
ILI-OA-0779	1	1	1	1	1	1	1	1	1	1	1	1	1	1	1	1	1	1	1	1	1	1	1	1	1					1	1	1	1
ILI-OA-0796	1	1	1	1	1	1	1	1	1	1	1	1	1	1	1	1	1	1	1	1	1	1	1	1	1					1	1	1	1
ILI-OA-0824	1	1	1	1	1	1	1	1	1	1	1	1	1	1	1	1	1	1	1	1	1	1	1	1	1					1	1	1	1
ILI-OA-0826	1	1	1	1	1	1	1	1	1	1	1	1	1	1	1	1	1	1	1	1	1	1	1	1	1					1	1	1	1
ILI-OA-0848	1	1	1	1	1	1	1	1	1	1	1	1	1	1	1	1	1	1	1	1	1	1	1	1	1					1	1	1	1
ILI-OA-0856	1	1	1	1	1	1	1	1	1	1	1	1	1	1	1	1	1	1	1	1	1	1	1	1	1					1	1	1	1
ILI-OA-0885	1	1	1	1	1	1	1	1	1	1	1	1	1	1	1	1	1	1	1	1	1	1	1	1	1					1	1	1	1
ILI-OA-0900	1	1	1	1	1	1	1	1	1	1	1	1	1	1	1	1	1	1	1	1	1	1	1	1	1					1	1	1	1
ILI-OA-0901	1	1	1	1	1	1	1	1	1	1	2	1	1	1	1	1	1	1	1	1	1	1	1	1	1					1	1	1	1
ILI-OA-0916	1	1	1	1	1	1	1	1	1	1	1	1	1	1	1	1	1	1	1	1	1	1	1	1	1					1	2	1	1
ILI-OA-0918	1	1	1	1	1	1	1	1	1	1	1	1	1	1	1	1	1	1	1	1	1	1	1	1	1					1	1	1	1
ILI-OA-0929	1	1	1	1	1	1	1	1	1	1	1	1	1	1	1	1	1	1	1	1	1	1	1	1	1					1	1	1	1
ILI-OA-0930	1	1	1	1	1	1	1	1	1	1	1	1	1	1	1	1	1	1	1	1	1	1	1	1	1					1	1	1	1
ILI-OA-0932	1	1	1	1	1	1	1	1	1	1	1	1	1	1	1	1	1	1	1	1	1	1	1	1	1					1	1	1	1
ILI-OA-0957	1	1	1	1	1	1	1	1	1	1	1	1	1	1	1	1	1	1	1	1	1	1	1	1	1					1	1	1	1
ILI-OA-0960	1	1	1	1	1	1	1	1	1	1	1	1	1	1	1	1	1	1	1	1	1	1	1	1	1					1	1	1	1
ILI-OA-0961	1	1	1	1	1	1	1	1	1	1	1	1	1	1	1	1	1	1	1	1	1	1	1	1	1					1	1	1	2
ILI-OA-0992	1	1	1	1	1	1	1	1	1	1	1	1	1	1	1	1	1	1	1	1	1	1	1	1	1					1	1	1	1
ILI-OA-0994	1	1	1	1	1	1	1	1	1	1	1	1	1	1	1	1	1	1	1	1	1	1	1	1	1					1	1	1	1
ILI-OA-0996	1	1	1	1	1	1	1	1	1	1	2	1	1	1	1	1	1	1	1	1	1	1	1	1	1					1	1	1	1
ILI-OA-1047	1	1	1	1	1	1	1	1	1	1	1	1	1	1	1	1	1	1	1	1	1	1	1	1	1					1	1	1	1
ILI-OA-1048	1	1	1	1	1	1	1	1	1	1	1	1	1	1	1	1	1	1	1	1	1	1	1	1	1					1	1	1	1
ILI-OA-1050	1	1	1	1	1	1	1	1	1	1	1	1	1	1	1	1	1	1	1	1	1	1	1	1	1					1	1	1	1
ILI-OA-1057	1	1	1	1	1	1	1	1	1	1	1	1	1	1	1	1	1	1	1	1	1	1	1	1	1					1	1	1	1
ILI-OA-1085	1	1	1	1	1	1	1	1	1	1	1	1	1	1	1	1	1	1	1	1	1	1	1	1	1					1	1	1	1
ILI-OA-1089	1	1	1	1	1	1	1	1	1	1	1	1	1	1	1	1	1	1	2	1	1	1	1	1	1					1	2	1	2
ILI-OA-1090	1	1	1	1	1	1	1	1	1	1	2	1	1	1	1	1	1	1	1	1	1	1	1	1	1					1	1	1	1
ILI-OA-1091	1	1	1	1	1	1	1	1	1	1	1	1	1	1	1	1	1	1	1	1	1	1	1	1	1					1	1	1	1
ILI-OA-1166	1	1	1	1	1	1	1	1	1	1	1	1	1	1	1	1	1	1	1	1	1	1	1	1	1					1	1	1	2
ILI-OA-1168	1	1	1	1	1	1	1	1	1	1	1	1	1	1	1	1	1	1	1	1	1	1	1	1	1					1	1	1	1
ILI-OA-1176	1	1	1	1	1	1	1	1	1	1	1	1	1	1	1	1	1	2	1	1	1	1	1	1	1					1	1	1	1
ILI-OA-1177	1	1	1	1	1	1	1	1	1	1	1	1	1	1	1	1	1	1	1	1	1	1	1	1	1					1	1	1	1
ILI-OA-1181	1	1	1	1	1	1	1	1	1	1	1	1	1	1	1	1	1	1	1	1	1	1	1	1	1					1	1	1	1
ILI-OA-1202	1	1	1	1	1	1	1	1	1	1	1	1	1	1	1	1	1	1	1	1	1	1	1	1	1					1	1	1	1
ILI-OA-1248	1	1	1	1	1	1	1	1	1	1	1	1	1	1	1	1	1	1	1	1	1	1	1	1	1					1	1	1	1
ILI-OA-1250	1	1	1	1	1	1	1	1	1	1	1	1	1	1	1	1	1	1	1	1	1	1	1	1	1					1	2	1	1
ILI-OA-1251	1	1	1	1	1	1	1	1	1	1	1	1	1	1	1	1	1	1	1	1	1	1	1	1	1					1	1	1	1
ILI-OA-1252	1	1	1	1	1	1	1	1	1	1	1	1	1	1	1	1	1	1	1	1	1	1	1	1	1					1	1	1	1
ILI-OA-1295	1	1	1	1	1	1	1	1	1	1	1	1	1	1	1	1	1	1	1	1	1	1	1	1	1					1	1	1	1
ILI-OA-1364	1	1	1	1	1	1	1	1	1	1	1	1	1	1	1	1	1	2	1	1	1	1	1	1	1					1	1	1	1
ILI-OA-1368	1	1	1	1	1	1	1	1	1	1	1	1	1	1	1	1	1	2	1	1	1	1	1	1	1					1	1	1	1
ILI-OA-1424	1	1	1	1	1	1	1	1	1	1	1	1	1	1	1	1	1	2	1	1	1	1	1	1	1					1	1	1	1
ILI-OA-1430	1	1	1	1	1	1	1	1	1	1	1	1	1	1	2	1	2	1	2	1	1	1	1	1	1					1	1	1	1
ILI-OA-1431	1	1	1	1	1	1	1	1	1	1	1	1	1	1	2	1	2	1	1	1	1	1	1	1	1					1	1	1	1
ILI-OA-1436	1	1	1	1	1	1	1	1	1	1	1	1	1	1	1	1	1	1	1	1	1	1	1	1	1					1	1	1	1
ILI-OA-1437	1	1	1	1	1	1	1	1	1	1	1	1	1	1	1	1	1	1	1	1	1	1	1	1	1					1	1	1	1
ILI-OA-1449	1	1	1	1	1	1	1	1	1	1	2	1	1	1	1	1	1	2	1	1	1	1	1	1	1					1	2	1	1
ILI-OA-1450	1	1	1	1	1	1	1	1	1	1	1	1	1	1	1	1	1	2	1	1	1	1	1	1	1					1	1	1	1
ILI-OA-1453	1	1	1	1	1	1	1	1	1	1	1	1	1	1	1	1	1	1	1	1	1	1	1	1	1					1	1	1	1
ILI-OA-1454	1	1	1	1	1	1	1	1	1	1	1	1	1	1	1	1	1	1	1	1	1	1	1	1	1					1	1	1	1
ILI-OA-1459	1	1	1	1	1	1	1	1	1	1	1	1	1	1	1	1	1	1	1	1	1	1	1	1	1					1	1	1	1
ILI-OA-1469	1	1	1	1	1	1	1	1	1	1	2	1	1	1	1	1	1	1	1	1	1	1	1	1	1					1	1	1	1
ILI-OA-1470	1	1	1	1	1	1	1	1	1	1	1	1	1	1	1	1	1	1	1	1	1	1	1	1	1					1	1	1	1
ILI-OA-1472	1	1	1	1	1	1	1	1	1	1	1	1	1	1	1	1	1	1	1	1	1	1	1	1	1					1	2	1	1
ILI-OA-1473	1	1	1	1	1	1	1	1	1	1	1	1	1	1	1	1	1	1	1	1	1	1	1	1	1					1	1	1	1
ILI-OA-1478	1	1	1	1	1	1	1	1	1	1	1	1	1	1	1	1	1	1	1	1	1	1	1	1	1					1	1	1	1
ILI-OA-1501	1	1	1	1	1	1	1	1	1	1	1	1	1	1	1	1	1	2	1	1	1	1	1	1	1					1	1	1	1
ILI-OA-1502	1	1	1	1	1	1	1	1	1	1	1	1	1	1	1	1	1	1	1	1	1	1	1	1	1					1	1	1	1
ILI-OA-1504	1	1	1	1	1	1	1	1	1	1	1	1	1	1	1	1	1	1	1	1	1	1	1	1	1					1	1	1	1
ILI-OA-1519	1	1	1	1	1	1	1	1	1	1	1	1	1	1	1	1	1	1	1	1	1	1	1	1	1					1	1	1	1
ILI-OA-1524	1	1	1	1	1	1	1	1	1	1	1	1	1	1	1	1	1	1	1	1	1	1	1	1	1					1	2	1	1
ILI-OA-1525	1	1	1	1	1	1	1	1	1	1	1	1	1	1	1	1	1	1	1	1	1	1	1	1	1					1	1	1	1
ILI-OA-1582	1	1	1	1	1	1	1	1	1	1	1	1	1	1	1	1	1	1	1	1	1	1	1	1	1					1	1	1	1
ILI-OA-1600	1	1	1	1	1	1	1	1	1	1	1	1	1	1	1	1	1	1	1	1	1	1	1	1	1					1	1	1	1
ILI-OA-1601	1	1	1	1	1	1	1	1	1	1	1	1	1	1	1	1	1	1	1	1	1	1	1	1	1					1	1	1	1
ILI-OA-1612	1	1	1	1	1	1	1	1	1	1	1	1	1	1	1	1	1	1	1	1	1	1	1	1	1					1	1	1	1
ILI-OA-1639	1	1	1	1	1	1	1	1	1	1	1	1	1	1	1	1	1	1	1	1	1	1	1	1	1					1	1	1	1
ILI-OA-1674	1	1	1	1	1	1	1	1	1	1	1	1	1	1	1	1	1	1	1	1	1	1	1	1	1					1	1	1	2
ILI-OA-1692	1	1	1	1	1	1	1	1	1	1	1	1	1	1	1	1	1	1	1	1	1	1	1	1	1					1	2	1	1
ILI-OA-1694	1	1	1	1	1	1	1	1	1	1	1	1	1	1	1	1	1	1	1	1	1	1	1	1	1					1	1	1	1
ILI-OA-1751	1	1	1	1	1	1	1	1	1	1	1	1	1	1	1	1	1	1	1	1	1	1	1	1	1					1	1	1	2
ILI-OA-1770	1	1	1	1	1	1	1	1	1	1	1	1	1	1	1	1	1	1	1	1	1	1	1	1	1					1	1	1	1
ILI-OA-1782	1	1	1	1	1	1	1	1	1	1	1	1	1	1	1	1	1	1	1	1	1	1	1	1	1					1	1	1	2
ILI-OA-1797	1	1	1	1	1	1	1	1	1	1	1	1	1	1	1	1	1	1	1	1	1	1	1	1	1					1	2	1	1
ILI-OA-1807	1	1	1	1	1	1	1	1	1	1	1	1	1	1	1	1	1	1	1	1	1	1	1	1	1					1	1	1	1
ILI-OA-1814	1	1	1	1	1	1	1	1	1	1	1	1	1	1	1	1	1	1	1	1	1	1	1	1	1					1	1	1	1
ILI-OA-1820	1	1	1	1	1	1	1	1	1	1	1	1	1	1	1	1	1	1	1	1	1	1	1	1	1					1	1	1	1
ILI-OA-1826	1	1	1	1	1	1	1	1	1	1	2	1	1	1	1	1	1	1	1	1	1	1	1	1	1					1	1	1	1
ILI-OA-1827	1	1	1	1	1	1	1	1	1	1	2	1	1	1	1	1	1	1	1	1	1	1	1	1	1					1	1	1	1
ILI-OA-1840	1	1	1	1	1	1	1	1	1	1	1	1	1	1	1	1	1	1	1	1	1	1	1	1	1					1	1	1	1
ILI-OA-1844	1	1	1	1	1	2	1	1	1	2	1	1	2	1	1	1	2	1	1	1	1	1	1	1	1					1	1	1	1
ILI-OA-1845	1	1	1	1	1	1	1	1	1	1	1	1	2	1	1	1	2	1	1	1	1	1	1	1	1					1	1	1	1
ILI-OA-1846	1	1	1	1	1	1	1	1	1	1	1	1	1	1	1	1	1	1	1	1	1	1	1	1	1					1	1	1	1
ILI-OA-1847	1	1	1	1	1	1	1	1	1	1	1	1	1	1	1	1	1	1	1	1	1	1	1	1	1					1	1	1	1
ILI-OA-1850	1	1	1	1	1	1	1	1	1	1	1	1	1	1	1	1	1	1	1	1	1	1	1	1	1					1	1	1	1
ILI-OA-1855	1	1	1	1	1	1	1	1	1	1	1	1	1	1	1	1	1	1	1	1	1	1	1	1	1					1	1	1	1
ILI-OA-1866	1	1	1	1	1	1	1	1	1	1	1	1	1	1	1	1	1	1	1	1	1	1	1	1	1					1	1	1	1
ILI-OA-1868	1	1	1	1	1	1	1	1	1	1	1	1	1	1	1	1	1	1	1	1	1	1	1	1	1					1	1	1	1
ILI-OA-1887	1	1	1	1	1	1	1	1	1	1	1	1	1	1	1	1	1	1	1	1	2	1	1	2	1					1	1	1	1
ILI-OA-1891	1	1	1	1	1	1	1	1	1	1	1	1	1	1	1	1	1	1	1	1	1	1	1	1	1					1	1	1	1
ILI-OA-1912	1	1	1	1	1	1	1	1	1	1	1	1	1	1	1	1	1	1	1	1	1	1	1	1	1					1	1	1	2
ILI-OA-1932	1	1	1	1	1	1	1	1	1	1	1	1	1	1	1	1	1	1	1	1	1	1	1	1	1					1	1	1	1
ILI-OA-1933	1	1	1	1	1	1	1	1	1	1	1	1	1	1	1	1	1	1	1	1	1	1	1	1	1					1	1	1	1
ILI-OA-1936	1	1	1	1	1	1	1	1	1	1	1	1	1	1	1	1	1	1	1	1	1	1	1	1	1					1	1	1	1
ILI-OA-1964	1	1	1	1	1	1	1	1	1	1	1	1	1	1	1	1	1	1	1	1	1	1	1	1	1					1	1	1	1
ILI-OA-1965	1	1	1	1	1	1	1	1	1	1	1	1	1	1	1	1	1	1	2	1	1	1	1	1	1					1	1	1	1
ILI-OA-1970	1	1	1	1	1	1	1	1	1	1	1	1	1	1	1	1	1	1	1	1	1	1	1	1	1					1	1	1	1
ILI-OA-1971	1	1	1	1	1	1	1	1	1	1	1	1	1	1	1	1	1	1	1	1	1	1	1	1	1					1	1	1	2
ILI-OA-1975	1	1	1	1	1	1	1	1	1	1	1	1	1	1	1	1	1	1	1	1	1	1	1	1	1					1	2	1	1
ILI-OA-1986	1	1	1	1	1	1	1	1	1	1	1	1	1	1	1	1	1	1	1	1	1	1	1	1	1					1	1	1	1
ILI-OA-1987	1	1	1	1	1	1	1	1	1	1	1	1	1	1	1	1	1	1	1	1	1	1	1	1	1					1	1	1	1
ILI-OA-2010	1	1	1	1	1	1	1	1	1	1	1	1	1	1	1	1	1	1	1	1	1	1	1	1	1					1	1	1	1
ILI-OA-2013	1	1	1	1	1	1	1	1	1	1	2	1	1	1	1	1	1	1	1	1	1	1	1	1	1					1	1	1	1
ILI-OA-2031	1	1	1	1	1	1	1	1	1	1	1	1	1	1	1	1	1	1	1	1	1	1	1	1	1					1	1	1	1
ILI-OA-2032	1	1	1	1	1	1	1	1	1	1	1	1	1	1	1	1	1	1	1	1	1	1	1	1	1					1	1	1	1
ILI-OA-2034	1	1	1	1	1	1	1	1	1	1	1	1	1	1	1	1	1	1	1	1	1	1	1	1	1					1	1	1	1
ILI-OA-2039	1	1	1	1	1	1	1	1	1	1	1	1	1	1	1	1	1	1	1	1	1	1	1	1	1					1	1	1	1
ILI-OA-2040	1	1	1	1	1	1	1	1	1	1	1	1	1	1	1	1	1	1	1	1	1	1	1	1	1					1	1	1	1
ILI-OA-2041	1	1	1	1	1	1	1	1	1	1	1	1	1	1	1	1	1	1	1	1	1	1	1	1	1					1	1	1	2
ILI-OA-2042	1	1	1	1	1	1	1	1	1	1	1	1	1	1	1	1	1	1	1	1	1	1	1	1	1					1	1	1	1
ILI-OA-2053	1	1	1	1	1	1	1	1	1	1	1	1	1	1	1	1	1	1	1	1	1	1	1	1	1					1	1	1	1
ILI-OA-2059	1	1	1	1	1	1	1	1	1	1	1	1	1	1	1	1	1	1	1	1	1	1	1	1	1					1	1	1	1
ILI-OA-2060	1	1	1	1	1	1	1	1	1	1	1	1	1	1	1	1	1	1	1	1	1	1	1	1	1					1	1	1	1
ILI-OA-2061	1	1	1	1	1	1	1	1	1	1	1	1	1	1	1	1	1	1	1	1	1	1	1	1	1					1	1	1	1
ILI-OA-2063	1	1	1	1	1	1	1	1	1	1	1	1	1	1	1	1	1	1	1	1	1	1	1	1	1					1	1	1	1
ILI-OA-2068	1	1	1	1	1	1	1	1	1	1	1	1	1	1	1	1	1	1	1	1	1	1	1	1	1					1	1	1	1
ILI-OA-2092	1	1	1	1	1	1	1	1	1	1	1	1	1	1	1	1	1	1	1	1	1	1	1	1	1					1	1	1	1
ILI-OA-2096	1	1	1	1	1	1	1	1	1	1	1	1	1	1	1	1	1	1	1	1	1	1	1	1	1					1	1	1	1
ILI-OA-2099	1	1	1	1	1	1	1	1	1	1	1	1	1	1	1	1	1	1	1	1	1	1	1	1	1					1	1	1	1
ILI-OA-2101	1	1	1	1	1	1	1	1	1	1	1	1	1	1	1	1	1	1	1	1	1	1	1	1	1					1	2	1	1
ILI-OA-2105	1	1	1	1	1	1	1	1	1	1	1	1	1	1	1	1	1	1	1	1	1	1	1	1	1					1	1	1	1
ILI-OA-2108	1	1	1	1	1	1	1	1	1	1	2	1	1	1	1	1	1	1	1	1	1	1	1	1	1					1	1	1	1
ILI-OA-2111	1	1	1	1	1	1	1	1	1	1	1	1	1	1	1	1	1	1	1	1	1	1	1	1	1					1	1	1	1
ILI-OA-2114	1	1	1	1	1	1	1	1	1	1	1	1	1	1	1	1	1	1	1	1	1	1	1	1	1					1	1	1	1
ILI-OA-2115	1	1	1	1	1	1	1	1	1	1	1	1	2	1	1	1	2	1	1	1	1	1	1	1	1					1	1	1	1
ILI-OA-2123	1	1	1	1	1	1	1	1	1	1	1	1	1	1	1	1	1	1	1	1	1	1	1	1	1					1	1	1	1
ILI-OA-2124	1	1	1	1	1	1	1	1	1	1	1	1	1	1	1	1	1	1	1	1	1	1	1	1	1					1	1	1	1
ILI-OA-2127	1	1	1	1	1	1	1	1	1	1	1	1	1	1	1	1	1	1	1	1	1	1	1	1	1					1	1	1	1
ILI-OA-2132	1	1	1	1	1	1	1	1	1	1	2	1	1	1	1	1	1	1	1	1	1	1	1	1	1					1	1	1	1
ILI-OA-2135	1	1	1	1	1	1	1	1	1	1	1	1	1	1	1	1	1	1	1	1	1	1	1	1	1					1	1	1	1
ILI-OA-2136	1	1	1	1	1	1	1	1	1	1	1	1	1	1	1	1	1	1	1	1	1	1	1	1	1					1	1	1	2
ILI-OA-2137	2	1	2	1	1	1	1	1	1	1	1	1	1	1	1	1	1	1	1	1	1	1	1	1	1					1	1	1	1
ILI-OA-2140	1	1	1	1	1	1	1	1	1	1	1	1	1	1	1	1	1	1	1	1	1	1	1	1	1					1	1	1	1
ILI-OA-2145	1	1	1	1	1	1	1	1	1	1	1	1	1	1	1	1	1	1	1	1	1	1	1	1	1					1	1	1	1
ILI-OA-2153	1	1	1	1	1	1	1	1	1	1	1	1	1	2	1	1	2	1	1	1	1	1	1	1	1					1	1	1	1
ILI-OA-2154	1	1	1	1	1	1	1	1	1	1	1	1	1	1	1	1	1	1	1	1	1	1	1	1	1					1	1	1	1
ILI-OA-2161	1	1	1	1	1	1	1	1	1	1	1	1	1	1	1	1	1	1	1	1	1	1	1	1	1					1	1	1	1
ILI-OA-2175	1	1	1	1	1	1	1	1	1	1	1	1	1	1	1	1	1	1	1	1	1	1	1	1	1					1	1	1	1
ILI-OA-2179	1	1	1	1	1	1	1	1	1	1	1	1	1	1	1	1	1	1	1	1	1	1	1	1	1					1	1	1	1
ILI-OA-2184	1	1	1	1	1	1	1	1	1	1	1	1	1	1	1	1	1	1	1	1	1	1	1	1	1					1	1	1	1
ILI-OA-2185	1	1	1	1	1	1	1	1	1	1	1	1	1	1	1	1	1	1	1	1	1	1	1	1	1					1	1	1	1
ILI-OA-2208	1	1	1	1	1	1	1	1	1	1	1	1	1	1	1	1	1	1	1	1	1	1	1	1	1					1	1	1	1
ILI-OA-2215	1	1	1	1	1	1	1	1	1	1	1	1	1	1	1	1	1	1	1	1	1	1	1	1	1					1	1	1	1
ILI-OA-2224	1	1	1	1	1	1	1	1	1	1	1	1	1	1	1	1	1	1	1	1	1	1	1	1	1					1	1	1	1
ILI-OA-2226	1	1	1	1	1	1	1	1	1	1	1	1	1	1	1	1	1	1	1	1	1	1	1	1	1					1	1	1	1
ILI-OA-2230	1	1	1	1	1	1	2	1	1	2	1	1	1	1	1	1	1	1	1	1	1	1	1	1	1					1	1	1	1
ILI-OA-2236	1	1	1	1	1	1	1	1	1	1	1	1	1	1	1	1	1	1	1	1	1	1	1	1	1					1	1	1	1
ILI-OA-2246	1	1	1	1	1	1	1	1	1	1	1	1	1	1	1	1	1	1	1	1	1	1	1	1	1					1	1	1	1
ILI-OA-2247	1	1	1	1	1	1	1	1	1	1	1	1	1	1	1	1	1	1	1	1	1	1	1	1	1					1	1	1	1
ILI-OA-2249	1	1	1	1	1	1	1	1	1	1	1	1	1	1	1	1	1	1	1	1	1	1	1	1	1					1	1	1	1
ILI-OA-2264	1	1	1	1	1	1	1	1	1	1	1	1	1	1	1	1	1	1	1	1	1	1	1	1	1					1	1	1	1
ILI-OA-2265	1	1	1	1	1	1	1	1	1	1	1	1	1	1	1	1	1	1	1	1	1	1	1	1	1					1	1	1	1
ILI-OA-2269	1	1	1	1	1	1	1	1	1	1	1	1	1	1	1	1	1	1	1	1	1	1	1	1	1					1	1	1	1
ILI-OA-2271	1	1	1	1	1	1	1	1	1	1	1	1	1	1	1	1	1	1	1	1	1	1	1	1	1					1	1	1	1
ILI-OA-2272	1	1	1	1	1	1	1	1	1	1	1	1	1	1	1	1	1	1	1	1	1	1	1	1	1					2	1	1	1
ILI-OA-2277	1	1	1	1	1	1	1	1	1	1	1	1	1	1	1	1	1	1	1	1	1	1	1	1	1					1	2	1	1
ILI-OA-2279	1	1	1	1	1	1	1	1	1	1	1	1	1	1	1	1	1	1	1	1	1	1	1	1	1					1	1	1	1
ILI-OA-2280	1	1	1	1	1	1	1	1	1	1	1	1	1	1	1	1	1	1	1	1	1	1	1	1	1					1	1	1	1
ILI-OA-2285	1	1	1	1	1	1	1	1	1	1	1	1	1	1	1	1	1	1	1	1	1	1	1	1	1					1	1	1	1
ILI-OA-2288	1	1	1	1	1	1	1	1	1	1	1	1	1	1	1	1	1	1	1	1	1	1	1	1	1					1	1	1	1
ILI-OA-2292	1	1	1	1	1	1	1	1	1	1	1	1	1	1	1	1	1	1	1	1	1	1	1	1	1					1	1	1	1
ILI-OA-2294	1	1	1	1	1	1	1	1	1	1	1	1	1	1	1	1	1	1	1	1	1	1	1	1	1					1	1	1	1
ILI-OA-2305	1	1	1	1	1	1	1	1	1	1	1	1	1	1	1	1	1	1	1	1	1	1	1	1	1					1	2	1	1
ILI-OA-2312	1	1	1	1	1	1	1	1	1	1	1	1	1	1	1	1	1	1	1	1	1	1	1	1	1					1	1	1	1
ILI-OA-2331	1	1	1	1	1	1	1	1	1	1	1	1	1	1	1	1	1	1	1	1	1	1	1	1	1					1	1	1	1
ILI-OA-2337	1	1	1	1	1	1	1	1	1	1	1	1	1	1	1	1	1	1	1	1	1	1	1	1	1					1	1	1	1
ILI-OA-2345	1	1	1	1	1	1	1	1	1	1	1	1	1	1	1	1	1	1	1	1	1	1	1	1	1					1	1	1	1
ILI-OA-2346	1	1	1	1	1	1	1	1	1	1	1	1	1	1	1	1	1	1	1	1	1	1	1	1	1					1	1	1	1
ILI-OA-2347	1	1	1	1	1	1	1	1	1	1	1	1	1	1	1	1	1	1	1	1	1	1	1	1	1					1	1	1	1
ILI-OA-2355	1	1	1	1	1	1	1	1	1	1	1	1	1	1	1	1	1	1	1	1	1	1	1	1	1					1	1	1	1
ILI-OA-2369	1	1	1	1	1	1	1	1	1	1	1	1	1	1	1	1	1	1	1	1	1	1	1	1	1					1	1	1	1
ILI-OA-2371	1	1	1	1	1	1	1	1	1	1	1	1	1	1	1	1	1	1	1	1	1	1	1	1	1					1	1	1	1
ILI-OA-2373	1	1	1	1	1	1	1	1	1	1	1	1	1	1	1	1	1	1	1	1	1	1	1	1	1					1	1	1	1
ILI-OA-2382	1	1	1	1	1	1	1	1	1	1	1	1	1	1	1	1	1	1	1	1	1	1	1	1	1					1	1	1	1
ILI-OA-2385	1	1	1	1	1	1	1	1	1	1	1	1	1	1	1	1	1	1	1	1	1	1	1	1	1					1	1	1	1
ILI-OA-2407	1	2	2	1	1	1	1	1	1	1	1	1	1	1	1	1	1	1	1	1	1	1	1	1	1					1	1	1	1
ILI-OA-2412	1	1	1	1	1	1	1	1	1	1	1	1	1	1	1	1	1	1	1	1	1	1	1	1	1					1	1	1	1
ILI-OA-2414	1	1	1	1	1	1	1	1	1	1	1	1	1	1	1	1	1	1	1	1	1	1	1	1	1					1	1	1	1
ILI-OA-2415	1	1	1	1	1	1	1	1	1	1	1	1	1	1	1	1	1	1	1	1	1	1	1	1	1					1	1	1	1
ILI-OA-2419	1	1	1	1	1	1	1	1	1	1	1	1	1	1	1	1	1	1	1	1	1	1	1	1	1					1	1	1	1
ILI-OA-2425	1	1	1	1	1	1	1	1	1	1	1	1	1	1	1	1	1	1	1	1	1	1	1	1	1					1	1	1	1
ILI-OA-2427	1	1	1	1	1	1	1	1	1	1	1	1	1	1	1	1	1	1	1	1	1	1	1	1	1					1	1	1	1
ILI-OA-2433	1	1	1	1	1	1	1	1	1	1	1	1	1	1	1	1	1	1	1	1	1	1	1	1	1					1	1	1	1
ILI-OA-2450	1	1	1	1	1	1	1	1	1	1	1	1	1	1	1	1	1	1	1	1	1	1	1	1	1					1	1	1	1
ILI-OA-2483	1	1	1	1	1	1	1	1	1	1	1	1	1	1	1	1	1	1	1	1	1	1	1	1	1					1	1	1	1
ILI-OA-2494	1	1	1	1	1	1	1	1	1	1	1	1	1	1	1	1	1	1	1	1	1	1	1	1	1					1	1	1	1
ILI-OA-2501	1	1	1	1	1	1	1	1	1	1	1	1	1	1	1	1	1	1	1	1	1	1	1	1	1					1	1	1	2
ILI-OA-2505	1	1	1	1	1	1	1	1	1	1	1	1	1	1	1	1	1	1	1	1	1	1	1	1	1					1	1	1	1
ILI-OA-2506	1	1	1	1	1	1	1	1	1	1	1	1	1	1	1	1	1	1	1	1	1	1	1	1	1					1	2	1	1
ILI-OA-2509	1	1	1	1	1	1	1	1	1	1	1	1	1	1	1	1	1	1	1	1	1	1	1	1	1					1	1	1	1
ILI-OA-2548	1	1	1	1	1	1	1	1	1	1	1	1	1	1	1	1	1	1	1	1	1	1	1	1	1					1	1	1	1
ILI-OA-2570	1	1	1	1	1	1	1	1	1	1	1	1	1	1	1	1	1	1	1	1	1	1	1	1	1					1	1	1	1
ILI-OA-3015	1	1	1	1	1	1	1	1	1	1	1	1	1	1	1	1	1	1	1	1	1	1	1	1	1					1	1	1	1
ILI-OA-3021	1	1	1	1	1	1	1	1	1	1	1	1	1	1	1	1	1	1	1	1	1	1	1	1	1					1	1	1	1
ILI-OA-3030	1	1	1	1	1	1	1	1	1	1	1	1	1	1	1	1	1	1	1	1	1	1	1	1	1					1	1	1	1
ILI-OA-3041	1	1	1	1	1	1	1	1	1	1	1	1	1	1	1	1	1	1	1	1	1	1	1	1	1					1	1	1	1
ILI-OA-3043	1	1	1	1	1	1	1	1	1	1	1	1	1	1	1	1	1	1	1	1	1	1	1	1	1					1	1	1	1
ILI-OA-3047	1	1	1	1	1	1	1	1	1	1	1	1	1	1	1	1	1	1	1	1	1	1	1	1	1					1	1	1	1
ILI-OA-3051	1	1	1	1	1	1	1	1	1	1	1	1	1	1	1	1	1	1	1	1	1	1	1	1	1					1	1	1	1
ILI-OA-3146	1	1	1	1	1	1	1	1	1	1	1	1	1	1	1	1	1	1	1	1	1	1	1	1	1					1	1	1	1
ILI-OA-3150	1	1	1	1	1	1	1	1	1	1	1	1	1	1	1	1	1	1	1	1	1	1	1	1	1					1	1	1	2
ILI-OA-3155	1	1	1	1	1	1	1	1	1	1	2	1	1	1	1	1	1	1	1	1	1	1	1	1	1					1	2	1	1
ILI-OA-3170	1	1	1	1	1	1	1	1	1	1	1	1	1	1	1	1	1	1	1	1	1	1	1	1	1					1	1	1	1
ILI-OA-3191	1	1	1	1	1	1	1	1	1	1	1	1	1	1	1	1	1	1	1	1	1	1	1	1	1					1	1	1	1
ILI-OA-3203	1	1	1	1	1	1	1	1	1	1	1	1	1	1	1	1	1	1	1	1	1	1	1	1	1					1	1	1	1
ILI-OA-3212	1	1	1	1	1	1	1	1	1	1	1	1	1	1	1	1	1	1	1	1	1	1	1	1	1					1	1	1	2
ILI-OA-3230	1	1	1	1	1	1	1	1	1	1	1	1	1	1	1	1	1	1	1	1	1	1	1	1	1					1	2	1	1
ILI-OA-3409	1	1	1	1	1	1	1	1	1	1	1	1	1	1	1	1	1	1	1	1	1	1	1	1	1					1	1	1	1
ILI-OA-3412	1	1	1	1	1	1	1	1	1	1	1	1	1	1	1	1	1	1	1	1	1	1	1	1	1					1	1	1	1
ILI-OA-3472	1	1	1	1	1	1	1	1	1	1	1	1	1	1	1	1	1	1	1	1	1	1	1	1	1					1	1	1	1
ILI-OA-3473	1	1	1	1	1	1	1	1	1	1	1	1	1	1	1	1	1	1	1	1	1	1	1	1	1					1	1	1	1
ILI-OA-3516	1	1	1	1	1	1	1	1	1	1	1	1	1	1	1	1	1	1	1	1	1	1	1	1	1					1	1	1	1
ILI-OA-3517	1	1	1	1	1	1	1	1	1	1	1	1	1	1	1	1	1	1	1	1	1	1	1	1	1					1	1	1	1
ILI-OA-3539	1	1	1	1	1	1	1	1	1	1	1	1	1	1	1	1	1	1	1	1	1	1	1	1	1					1	1	1	1
ILI-OA-3626	1	1	1	1	1	1	1	1	1	1	1	1	1	1	1	1	1	1	1	1	1	1	1	1	1					1	1	1	1
ILI-OA-3687	1	1	1	1	1	1	1	1	1	1	1	1	1	1	1	1	1	1	1	1	1	1	1	1	1					1	1	1	1
ILI-OA-3692	1	1	1	1	1	1	1	1	1	1	1	1	1	1	1	1	1	1	1	1	1	1	1	1	1					1	1	1	1
ILI-OA-3703	1	1	1	1	1	1	1	1	1	1	1	1	1	1	1	1	1	1	1	1	1	1	1	1	1					1	1	1	1
ILI-OA-3704	1	1	1	1	1	1	1	1	1	1	1	1	1	1	1	1	1	1	1	1	1	1	1	1	1					1	2	1	1
ILI-OA-3725	1	1	1	1	1	1	1	1	1	1	1	1	1	1	1	1	1	1	1	1	1	1	1	1	1					1	1	1	1
ILI-OA-3739	1	1	1	1	1	1	1	1	1	1	1	1	1	1	1	1	1	1	1	1	1	1	1	1	1					1	1	1	1
ILI-OA-3758	1	1	1	1	1	1	1	1	1	1	1	1	1	1	1	1	1	1	1	1	1	1	1	1	1					1	1	1	1
ILI-OA-3769	1	1	1	1	1	1	1	1	1	1	1	1	1	1	1	1	1	1	1	1	1	1	1	1	1					1	1	1	1
ILI-OA-3802	1	1	1	1	1	1	1	1	1	1	1	1	1	1	1	1	1	1	1	1	1	1	1	1	1					1	1	1	1
ILI-OA-3803	1	1	1	1	1	1	1	1	1	1	1	1	1	1	1	1	1	1	1	1	1	1	1	1	1					1	1	1	1
ILI-OA-3804	1	1	1	1	1	1	1	1	1	1	2	1	1	1	1	1	1	1	1	1	1	1	1	1	1					1	1	1	1
ILI-OA-3805	1	1	1	1	1	1	1	1	1	1	1	1	1	1	1	1	1	1	1	1	1	1	1	1	1					1	1	1	1
ILI-OA-3825	1	1	1	1	1	1	1	1	1	1	1	1	1	1	1	1	1	1	1	1	1	1	1	1	1					1	1	1	1
ILI-OA-3857	1	1	1	1	1	1	1	1	1	1	1	1	1	1	1	1	1	1	1	1	1	1	1	1	1					1	1	1	1
ILI-OA-3870	1	1	1	1	1	1	1	1	1	1	1	1	1	1	1	1	1	1	1	1	1	1	1	1	1					1	1	1	1
ILI-OA-3874	1	1	1	1	1	1	1	1	1	1	1	1	1	1	1	1	1	1	1	1	1	1	1	1	1					1	1	1	1
ILI-OA-3891	1	1	1	1	1	1	1	1	1	1	1	1	1	1	1	1	1	1	1	1	1	1	1	1	1					1	1	1	1
ILI-OA-3915	1	1	1	1	1	1	1	1	1	1	1	1	1	1	1	1	1	2	1	1	1	1	1	1	1					1	1	1	1
ILI-OA-3916	1	1	1	1	1	1	1	1	1	1	1	1	1	2	1	1	2	1	1	1	1	1	1	1	1					1	1	1	1
ILI-OA-3922	1	1	1	1	1	1	1	1	1	1	1	1	1	1	1	1	1	1	1	1	1	1	1	1	1					1	1	1	1
ILI-OA-3931	1	2	2	1	1	1	1	1	1	1	1	1	1	1	1	1	1	1	1	1	1	1	1	1	1					1	1	1	1
ILI-OA-3938	1	1	1	1	1	1	1	1	1	1	1	1	1	1	1	1	1	1	1	1	1	1	1	1	1					1	1	1	1
ILI-OA-4009	1	1	1	1	1	1	1	1	1	1	1	1	1	1	1	1	1	1	1	1	1	1	1	1	1					1	1	1	1
ILI-OA-4014	1	1	1	1	1	1	1	1	1	1	1	1	1	1	1	1	1	1	1	1	1	1	1	1	1					1	1	1	2
ILI-OA-4015	1	1	1	1	1	1	1	1	1	1	1	1	1	1	1	1	1	1	1	1	1	1	1	1	1					1	2	1	1
ILI-OA-4043	1	1	1	1	1	1	1	1	1	1	1	1	1	1	1	1	1	1	1	1	1	1	1	1	1					1	2	1	1
ILI-OA-4044	1	1	1	1	1	1	1	1	1	1	1	1	1	1	1	1	1	1	1	1	1	1	1	1	1					1	1	1	1
ILI-OA-4104	1	1	1	1	1	1	1	1	1	1	1	1	1	1	1	1	1	1	1	1	1	1	1	1	1					1	1	1	1
ILI-OA-4150	1	1	1	1	1	1	1	1	2	2	1	1	1	1	1	1	1	1	1	1	1	1	1	1	1					1	1	1	1
ILI-OA-4161	1	1	1	1	1	1	1	1	1	1	1	1	1	1	1	1	1	1	1	1	1	1	1	1	1					1	1	1	2
ILI-OA-4169	1	1	1	1	1	1	1	1	1	1	1	1	1	1	1	1	1	1	1	1	1	1	1	1	1					2	1	1	1
ILI-OA-4201	1	1	1	1	1	1	1	1	1	1	1	1	1	1	1	1	1	1	1	1	1	1	1	1	1					1	2	1	1
ILI-OA-4202	1	1	1	2	1	1	1	1	1	1	1	1	2	1	1	1	2	1	1	1	1	1	1	1	1					1	2	1	1

## Sheet: DataCytokines
ID	IL-8 (pg/ml)	IP-10 (pg/ml)	CCL-11 (pg/ml)	TARC (pg/ml)	MCP-1 (pg/ml)	RANTES (pg/ml)	MIP-1a (pg/ml)	MIG (pg/ml)	ENA-78 (pg/ml)	MIP-3a (pg/ml)	GROa (pg/ml)	ITAC (pg/ml)	MIP-1b (pg/ml)	IL-1b (pg/ml)	IFNy (pg/ml)	TNFa (pg/ml)	IL-6 (pg/ml)	IL-10 (pg/ml)	IL-12p70 (pg/ml)	IL-18 (pg/ml)	IL-23 (pg/ml)	IL-33 (pg/ml)	IL-13 (pg/ml)	IFNb (pg/ml)	IFNa2 (pg/ml)	GranzymeA (pg/ml)	GranzymeB (pg/ml)	Granulysin (pg/ml)
OK3-11-054	873.981	142.103	0.327912	10.8226	5.03846	52.9333	2.22093	4.87111	316.209	3.42657	2851.15	0.628444	1.16427	5.09666	3.56274	1.02714	2.58478	0.31853	0.965907	237.949	ND	563.886	10.4742	0.0977703	167.409	3573.35	299.749	274.502
OK3-11-106	7380.55	97.4635	6.35485	14.677	47.1849	44.4096	3.64493	3.13208	422.667	81.7021	6401	0.205602	1.16427	153.822	1.17983	3.45968	9.28907	0.221874	0.689762	2165.54	12.6886	3703.3	12.824	0.262219	117.488	1851.29	197.094	670.985
OK3-11-026	1756.22	4615.06	0.59083	36.2024	32.7535	44.0916	14.103	528.44	21.3561	889.608	1580.1	60.3432	1.6626	594.521	0.0486086	6.34966	35.8319	0.0247391	1.11481	2090.93	4.85071	1930.26	19.7572	0.262219	156.674	3424.86	52.0807	5010.8
OK3-11-050	6057	199.697	11.8824	4.43128	44.6013	76.7339	21.522	14.6218	1056.48	279.011	5720.36	9.80044	7.47999	79.6598	0.0590971	11.8167	12.4655	0.0104975	0.241163	468.966	ND	1646.61	3.65627	0.143326	127.654	3170.96	356.003	544.423
OK3-11-052	5940.65	302.676	3.89481	16.6268	43.3783	129.788	0.379596	14.4558	360.651	13.5966	6319.06	1.59215	0.149087	6.89757	ND	6.34966	5.32013	0.0247391	0.0995696	1055.64	27.5346	3154.35	4.41172	0.0977703	197.942	6815.55	143.955	893.381
OK3-11-055	561.988	17.6425	0.785414	10.8226	8.82563	3.43917	0.157438	1.68927	978.015	48.967	1163.07	0.0718736	ND	5.09666	0.0486086	4.53243	2.16812	0.138833	0.247646	463.23	17.3015	422.174	1.38764	ND	28.7223	295.395	ND	ND
OK3-11-131	2470.24	3112.21	2.5043	14.677	42.5453	0.798404	1.37755	14.8176	92.7549	60.0764	3594.18	85.0959	1.16427	8.71411	0.0486086	4.53243	174.325	0.0247391	1.11481	203.251	22.2683	499.519	3.73849	0.47911	6.66538	94.8521	43.1996	469.913
OK3-11-249	1678.53	571.692	1.31863	3.54591	93.9433	52.9333	1.37755	26.515	114.143	73.1147	2952.98	14.5191	1.16427	9.62315	0.0486086	3.45968	11.8423	1.09158	0.689762	911.59	12.6886	1081.58	9.56259	0.262219	158.902	3561.24	95.1883	1957.79
OK3-11-062	4518.19	3723.71	12.0387	2.97246	17.0222	29.8417	16.3145	51.0089	976.357	53.13	3306.7	335.651	8.93947	27.5935	ND	9.28008	39.3505	ND	0.127879	789.961	3.8054	2526.85	5.14818	1.2142	131.105	2877.86	1520.54	2343.7
OK3-11-065	1776.76	403.034	3.04359	10.6191	22.0278	50.8504	ND	62.7515	642.515	274.252	3464.56	18.4505	8.28414	57.9274	0.196461	4.05097	2.79228	1.01726	0.211829	8531.58	25.748	3066.84	12.8139	0.188976	99.6992	2072.2	86.2597	929.175
OK3-11-146	5423.55	1183.92	3.89481	20.5492	28.5026	11.3104	28.4234	19.0129	610.15	231.676	3681.23	27.081	18.1216	116.131	1.17983	5.11165	77.8587	0.00143474	0.564036	98.2289	4.85071	210.541	1.38764	ND	120.017	2759.8	95.1883	1745.74
OK3-11-174	1734.95	728.308	1.66159	10.8226	17.8319	36.4625	0.379596	37.6229	256.653	130.127	2982.91	20.1777	0.92937	44.9342	1.17983	3.45968	11.3296	0.221874	0.247646	2333.61	ND	1043.1	8.94525	1.03324	203.696	6596.21	413.166	8798.83
OK3-11-235	2680.99	1075.63	4.15213	30.3658	14.2408	16.9229	ND	23.7225	930.561	138.271	4468.66	34.0911	0.149087	21.951	0.0486086	5.11165	34.3976	0.138833	0.447725	124.973	8.50304	229.726	3.0625	1.35872	78.6839	868.873	143.955	610.412
OK3-11-002	3780.14	1727.78	4.02336	22.5154	32.9071	92.6373	2.22093	96.0854	2290.19	315.972	4276.92	124.976	4.16381	49.7265	2.29167	5.11165	10.8177	0.5448	0.564036	351.627	33.0579	306.074	7.04656	0.262219	285.169	49082.8	5335.89	12089
OK3-11-007	2781.48	767.758	4.41022	10.8226	146.395	86.3388	0.665692	50.6302	855.586	22.0649	3955.69	19.3798	3.87367	48.3757	2.29167	6.34966	207.962	0.31853	0.447725	665.708	ND	1217.61	1.71742	0.47911	92.1243	1584.5	440.61	7859.63
OK3-11-008	10257.4	2554.41	22.8253	4.43128	64.9681	19.3411	140.414	89.3542	1209.58	238.342	4073.56	252.732	78.8138	178.144	0.0590971	6.67632	187.796	3.9219	0.461431	262.601	ND	274.533	5.87419	0.143326	73.4745	1077.51	769.243	5767.39
OK3-11-012	1920.59	524.971	4.99256	4.43128	12.8999	106.071	21.522	70.5397	320.31	35.5813	4282.55	15.7948	8.5792	7.78584	0.905323	7.98668	3.6938	ND	0.241163	1632.12	6.66316	3843.06	9.3004	0.951082	160.305	4818.3	409.704	2153.32
OK3-11-021	2222.07	672.645	12.6749	18.9537	25.221	23.2837	0.371789	83.8383	569.076	209.654	2549.88	27.1185	3.8916	57.75	1.68562	0.513489	4.14229	0.610035	0.294681	3339.09	0.703646	1003.06	4.69571	1.25853	84.4363	1323.3	13.42	1351.38
OK3-11-022	11648	579.899	33.8425	7.36281	52.4743	16.854	100.411	32.4293	1357.38	413.224	7280.6	30.9777	30.4553	170.916	0.0631861	0.513489	50.2573	0.505938	0.00778916	208.605	2.767	111.386	1.77536	0.0490119	111.925	2610.58	174.348	2042.11
OK3-11-027	9986.91	249.094	35.766	35.9036	89.8389	149.897	34.2269	67.53	596.385	325.231	5611.77	20.8315	13.3438	244.655	2.54608	0.684421	18.3856	0.953285	0.104131	2077.28	0.703646	1933.68	39.5822	0.475179	180.227	9688.33	373.132	4012.93
OK3-11-028	15870.6	887.11	11.4365	16.6268	46.1103	166.301	349.971	38.8573	1582.9	454.584	11344.8	11.0009	133.981	902.241	2.29167	2.96879	101.508	0.31853	0.447725	963.724	ND	563.886	3.0625	1.71087	143.279	28507.5	1742.38	12006.4
OK3-11-033	905.683	213.965	0.250254	14.677	11.0766	10.3289	1.78589	9.28828	662.667	276.439	1135.33	1.80008	0.706696	75.3415	0.0486086	4.53243	7.77658	0.805295	0.447725	1650.91	4.85071	597.407	10.1722	ND	95.2718	1402.01	95.1883	812.548
OK3-11-035	18827.7	607.803	75.0789	1.58868	109.072	236.429	248.736	176.655	1147.38	2470.62	11781.7	50.2892	28.5953	854.919	1.19587	22.4743	11.0606	0.893538	0.180766	1354.41	ND	8.87934	3.90836	24.0971	81.8173	2450.48	1200.5	4390.5
OK3-11-041	11102.3	4634.37	7.90336	36.2024	180.327	128.1	117.005	128.428	510.407	742.112	8675.73	331.168	62.4574	486.397	3.56274	5.11165	67.3045	0.671367	0.247646	488.439	8.50304	539.425	4.0756	0.47911	210.36	35449.5	5428.04	14032
OK3-11-045	13204	1861.65	11.3126	16.6268	32.4454	16.9229	59.1038	92.1441	1067.18	290.066	5019.35	99.8239	21.3821	445.029	0.0486086	4.53243	143.306	0.138833	0.247646	639.936	12.6886	3.18189	2.72442	1.71087	126.546	2732.77	943.143	4232.71
OK3-11-053	6982.18	2364.36	9.43337	28.4084	127.795	162.779	70.0013	50.9194	1514.58	194.471	9289.11	168.648	44.7053	87.1536	0.708978	5.11165	285.224	0.31853	0.247646	953.836	4.85071	3818.42	7.68723	0.0977703	224.851	25997.5	6630.17	13115.8
OK3-11-059	9158.27	232.365	11.4365	20.5492	189.456	5.50524	292.608	5.86105	588.43	735.796	5930.47	1.19905	182.683	587.084	0.708978	9.85822	424.201	0.671367	0.965907	351.999	12.6886	384.741	4.41172	ND	92.1243	1233.38	ND	1491.93
OK3-11-061	13055.8	546.802	9.1799	22.5154	48.6465	8.32731	106.701	12.4767	3146.58	499.544	9609.7	2.46141	32.0183	532.566	0.0486086	9.1132	56.2799	0.221874	0.166387	362.766	12.6886	1353.67	2.387	ND	159.457	4807.19	542.536	3257.19
OK3-11-064	8385.54	17343.4	7.13094	51.4133	301.614	97.8673	32.1077	633.792	2814.45	514.572	8318.23	646.944	67.5949	356.033	3.56274	4.53243	134.704	17.3062	0.564036	446.081	12.6886	3210.76	6.39828	1.35872	197.69	15916	14192.6	13398.4
OK3-11-067	5254.43	514.268	3.89481	14.677	69.4822	48.1487	6.80462	9.11348	619.351	179.827	4384.92	7.20329	3.01683	287.103	1.17983	3.45968	87.6277	0.0247391	0.000969347	231.099	ND	490.281	3.73849	0.0977703	122.21	2804.35	25.2366	1333.98
OK3-11-069	4421.83	141.256	15.1667	27.0683	29.8793	40.9795	8.48991	25.4397	860.289	171.873	9714.05	1.79495	2.79976	9.4155	1.50692	2.17578	4.82405	0.290485	0.405813	462.083	1.94582	4494.34	2.38483	0.348076	175.888	4391.28	98.0896	1158.11
OK3-11-072	3660.91	7001.55	17.9354	4.43128	187.666	76.1369	33.3749	679.424	1847.83	201.382	4201.98	422.038	19.1128	46.3833	0.639678	1.27914	216.835	0.893538	0.0212988	474.941	20.7412	449.815	2.89324	0.143326	124.553	6166.05	2942.95	16008.2
OK3-11-073	19277.8	4968.24	28.5858	12.1842	168.827	209.147	167.852	341.336	997.689	841.94	5462.87	499.561	41.9687	558.298	1.19587	7.98668	48.438	3.42853	0.127879	219.849	1.41948	156.995	6.58635	ND	211.166	19035.3	4135.39	2010.03
OK3-11-075	25067.6	535.547	35.7443	5.9367	195.611	438.764	595.307	69.5922	1025.36	603.117	7288.26	60.8802	216.738	2987.69	1.19587	17.8812	72.0169	ND	0.241163	698.359	20.7412	10.1909	38.1457	201.561	22.6549	85769.1	1743.5	5211.77
OK3-11-080	9265.02	885.226	14.3051	5.9367	45.9518	89.9334	184.295	26.7824	1729.09	192.294	5461.94	50.1409	78.2434	243.412	0.0590971	4.00565	65.4682	1.09842	0.00546588	319.447	3.8054	401.574	7.74277	1.2142	157.135	5205.56	1540.11	5750.66
OK3-11-084	8640.47	491.114	29.2139	2.99504	65.5366	146.805	86.6462	26.701	378.903	1200.75	9658.67	16.8272	57.465	177.388	0.196461	4.05097	39.9246	3.67164	0.451921	4592.47	6.20746	2146.9	9.52542	3.81781	169.351	12159.9	637.893	2467.95
OK3-11-085	3097.69	356.049	22.5837	13.1499	25.3965	67.4025	10.4828	37.0262	808.653	233.92	11882.9	2.63826	8.42534	67.7338	0.0631861	0.886063	20.2612	0.953285	0.00778916	3729.82	ND	5088.45	13.3465	0.211432	343.148	20082.5	495.892	5639.4
OK3-11-086	2684.45	841.673	7.35509	4.76527	47.4986	12.4656	9.31724	27.2475	1128.02	116.427	4649.42	56.0732	3.48845	59.1825	0.600084	5.04634	8.75682	0.600701	0.285001	3636.15	2.20198	1388.36	5.4292	1.51207	39.5725	549.044	3.48038	346.687
OK3-11-087	2651.8	4190.38	70.7143	ND	161.994	15.3945	23.8274	352.781	2414.83	404.689	3441.62	330.692	12.2583	37.7988	0.447431	3.09311	20.3446	0.333162	0.000545647	254.698	2.20198	34.1164	2.70211	1.1884	61.6386	965.496	31.9512	299.777
OK3-11-094	13450.7	7829.32	15.6396	38.7123	303.063	23.4426	81.4735	34.3468	3528.31	836.603	11841.6	295.583	25.678	590.018	0.600084	0.0803357	90.2308	1.01726	0.451921	336.978	2.20198	1197.24	10.2521	2.59966	55.4512	1398.84	651.446	1111.54
OK3-11-098	16046.4	3829.63	87.4469	32.3178	651.338	228.225	2588.51	203.239	15538.1	5495.52	9234.35	127.98	482.425	4397.46	1.17983	56.0218	1181.14	15.2946	0.000969347	578.435	4.85071	12.9937	0.171158	2.48308	63.8734	76898	1895.89	7396.51
OK3-11-100	22169.6	1195.08	17.2867	40.0572	140.104	99.8986	253.602	96.288	552.67	526.324	12460.6	47.361	83.5338	2075.63	2.29167	5.11165	49.2256	1.88478	0.247646	579.823	27.5346	8.6775	0.171158	1.35872	164.96	7901.36	1451.98	7925.67
OK3-11-102	7680.23	531.081	6.35485	20.5492	19.4743	172.511	5.72118	20.4847	1125.32	294.482	18322.9	2.77069	4.16381	91.2407	ND	7.68625	28.0713	0.0247391	0.0155958	674.284	ND	2177.17	4.41172	ND	233.822	23772.4	260.318	2224.24
OK3-11-104	13729.4	412.211	26.1715	56.7894	113.162	229.714	83.6747	36.1176	1145.91	612.623	10376	15.6743	29.9951	275.991	0.829402	3.9596	48.3465	1.16703	0.405813	1088.2	ND	50.8075	2.38483	3.32931	172.015	17473	2219.76	2688.4
OK3-11-105	89878.5	605.051	122.153	56.7894	311.959	1213.64	251.608	162.375	3666.38	1226.48	17422.1	156.521	60.5743	771.097	1.04242	7.38079	36.4709	0.290485	0.170391	1185.81	3.11804	73.5485	5.79939	0.348076	160.654	62326.1	4361.56	7060.56
OK3-11-107	14482.1	623.427	49.7392	40.3547	61.1543	57.7567	66.4642	135.542	1525.47	321.08	13336.2	44.737	25.7574	84.1826	0.160245	1.8396	25.2409	0.128031	0.170391	317.554	3.11804	91.5179	1.48795	0.119364	150.29	6071.97	230.626	2238.88
OK3-11-109	16000.6	1016.19	28.5329	4.76527	77.8246	29.0372	197.587	65.0008	718.046	1005.11	7992.14	57.597	118.138	1971.08	0.196461	11.9658	42.9974	1.12914	0.285001	1196.27	9.70079	21.5385	11.6688	0.618826	88.4393	1961.02	701.062	1888.12
OK3-11-111	29846.6	567.034	23.7614	12.1842	88.4667	110.427	169.939	43.2446	1299.48	603.845	13967.6	24.9036	68.8601	772.437	0.206324	7.98668	43.2828	1.9871	0.127879	948.133	1.41948	38.2829	3.90836	3.09891	141.792	5112.83	747.784	2659.91
OK3-11-116	5227.99	1060.03	12.6653	32.3178	75.6096	53.8074	7.35377	60.5164	1492.79	1069.85	8813.89	16.0008	6.23002	201.023	2.29167	3.45968	92.9552	0.671367	0.447725	506.442	4.85071	394.119	7.68723	0.262219	183.351	5964.04	267.03	1294.29
OK3-11-125	2605.94	863.501	14.2908	40.3547	53.1646	99.823	42.1417	94.7247	414.046	355.806	2872.85	62.6603	27.3422	143.811	1.04242	3.9596	9.23363	1.84627	0.405813	1002.47	3.11804	471.799	5.54993	1.95724	297.247	17404.2	3197.91	4516.99
OK3-11-133	4539.05	455.78	12.0733	2.99504	31.1224	27.4386	12.2769	29.7196	2266.27	489.011	9995.05	8.78862	4.91544	61.6516	0.600084	2.18615	8.46672	0.255881	0.0155518	1151.84	2.20198	1529.25	4.89146	0.618826	115.921	3033.52	207.402	755.932
OK3-11-134	9104.53	1005.47	11.8824	23.2982	32.8895	147.027	102.08	81.872	582.585	667.21	3975.49	86.4502	45.8855	304.269	0.0590971	7.98668	14.5825	0.35047	0.0831873	573.826	1.41948	3352.86	7.28472	2.42331	148.732	9748.44	1560.54	3236.07
OK3-11-135	6923.38	824.512	14.4514	10.6027	66.9986	104.975	33.3749	38.3924	5005.72	953.885	14149.6	37.0296	26.6952	95.7873	0.0590971	7.98668	21.9842	8.13183	0.241163	1048.56	6.66316	2507.2	15.4797	3.09891	191.419	12115.7	1451.51	4827.37
OK3-11-138	24364	1180.67	31.9427	20.5492	352.921	167.717	159.22	52.1737	2117.97	730.666	31874.3	31.2881	35.5636	908.828	3.56274	5.11165	138.033	0.5448	0.166387	381.202	22.2683	41.6149	3.0625	ND	195.924	14919.2	3253.29	5759.04
OK3-11-139	33222.1	573.824	33.5312	12.1842	203.609	49.4268	527.975	193.571	5298.74	1130.96	17230.2	9.97943	49.4148	1623.52	ND	13.0605	81.5982	3.9219	0.0831873	596.044	6.66316	3.27305	1.86693	0.951082	83.4427	1646.38	215.467	829.836
OK3-11-141	24938	17069.4	27.4993	4.76527	147.569	92.5467	232.32	33.2309	1124.23	1060.28	12714.1	811.694	112.137	1148.6	1.14459	5.55505	142.022	0.416919	0.146843	974.957	6.20746	34.1164	4.62074	1.1884	117.781	5416.17	2073.49	8444.75
OK3-11-147	7893	283.142	23.818	14.7761	60.4985	18.8719	53.9225	17.0858	2786.41	872.929	11001.6	3.74247	31.0136	380.329	0.196461	3.09311	24.9016	1.8444	ND	1372.27	2.20198	925.022	10.0113	0.889243	73.1481	1346.78	315.474	1342.89
OK3-11-149	21992.2	250.903	25.0271	12.6802	157.12	183.196	151.834	17.2592	1064.98	1119.97	13686.6	1.90887	49.8269	2270.7	0.600084	2.18615	48.5306	4.34902	0.641163	2418.18	23.1551	51.8983	4.62074	10.3858	167.556	15886.5	1112.81	2088.39
OK3-11-152	31597.1	2323.78	52.2353	8.60267	119.261	325.442	559.619	325.115	2211.95	977.019	13677.9	175.157	277.148	1020.51	0.950145	7.64332	115.169	0.908129	ND	1695.23	ND	231.723	5.4292	2.99346	184.678	19074.6	1714.38	14948.9
OK3-11-154	12684.6	4320.91	21.3325	23.3754	122.061	216.92	68.9927	226.52	3066.06	1415.76	10434.4	452.612	52.4673	134.764	0.196461	3.09311	92.3277	1.72093	0.0913169	1041.45	1.26147	313.736	10.7297	1.51207	199.895	44538	6059.1	25378.3
OK3-11-155	12148.6	4803.25	43.9527	18.9537	147.124	220.787	192.936	40.9991	1028.32	447.554	7239.38	303.248	114.272	378.066	0.283876	0.513489	339.825	1.87574	0.655532	1797.46	0.703646	1756.28	10.203	1.75805	279.359	28767.5	8511.54	16316.9
OK3-11-158	17239.1	389.25	40.2778	13.1499	145.572	199.398	90.7307	56.2112	7569.78	741.953	9998.09	11.7052	48.2837	405.595	0.0631861	0.886063	40.2657	1.20255	0.462201	2331.55	5.4287	1961.75	7.13687	0.331451	278.838	17799.3	1063.65	2324.07
OK3-11-160	3847.71	388.561	11.6834	40.4997	71.8475	59.9279	47.7771	56.1008	531.316	204.865	3311.01	13.8774	17.3078	463.933	2.00045	1.02183	53.2242	0.395452	0.239133	1077.03	8.04368	431.252	21.1308	0.950099	99.8719	5372.47	739.446	2505.6
OK3-11-161	7901.3	2552.68	22.2157	46.4497	114.314	42.6242	60.3064	37.1126	2290.09	405.486	7681.01	193.026	35.0901	285.669	2.56748	0.187961	202.422	1.31979	0.57907	703.765	10.886	1369.43	13.9936	0.469261	133.209	4916.24	1330.61	2396.59
OK3-11-162	8126.38	1209.02	43.4659	11.213	73.5653	56.1183	147.332	56.5013	442.796	627.228	4696.93	133.804	84.0468	227.505	ND	1.3864	74.7241	0.505938	0.104131	472.624	ND	328.063	1.77536	0.475179	177.02	6429.81	1066.55	5171.48
OK3-11-166	17370.4	347.14	44.5951	5.46662	35.5473	44.0976	194.344	63.2201	3461.58	274.334	8566.99	10.6528	114.066	424.8	0.0631861	0.684421	60.1425	0.0518765	0.0602798	1054.05	ND	419.839	3.21912	0.211432	79.4849	1373.88	13.42	1289.67
OK3-11-177	14727.5	638.466	15.0686	14.677	84.2617	18.9129	186.781	21.962	1048.95	692.449	13242	7.38885	32.9755	444.249	0.708978	6.34966	52.7804	1.55676	0.166387	186.071	ND	10.7834	1.71742	0.47911	122.834	2687.51	260.318	2431.07
OK3-11-185	17601.2	1277.57	14.8315	22.5154	61.3248	17.8146	213.889	54.9782	1494.33	467.792	7983.42	49.9447	58.6713	660.983	2.91096	6.34966	14.926	1.09158	0.247646	471.061	0.075158	8.6775	0.748497	1.03324	86.0543	1348.97	280.283	469.913
OK3-11-187	12920.9	11620.1	8.9258	20.5492	311.393	110.673	65.7135	232.519	1767.43	426.827	27325.8	322.885	30.0771	864.652	2.91096	4.53243	372.266	4.95161	0.247646	883.674	4.85071	487.199	1.38764	1.03324	198.194	13611.4	6168.54	12999.6
OK3-11-189	23193.9	27160.5	30.1742	16.6268	627.32	310.44	764.807	57.3059	2332.27	1202.57	35661.4	991.786	79.7331	2285.92	ND	24.012	224.549	0.31853	0.0155958	502.918	22.2683	12.9937	5.08021	4.7112	153.022	27062.3	5090.34	10212
OK3-11-190	10757.4	796.985	8.79851	20.5492	52.4164	11.7961	37.745	18.0045	784.274	146.101	5462.55	18.9812	13.8937	742.761	2.91096	9.1132	337.677	0.138833	0.247646	358.318	8.50304	35.9987	1.38764	ND	115.256	2468.41	681.327	2857.03
OK3-11-191	21353	3743.98	22.7409	16.6268	135.936	14.6407	448.616	91.1361	7903.14	1369.16	12853	235.318	80.2337	666.482	5.66549	2.96879	262.324	0.31853	0.564036	45.2145	0.075158	10.7834	0.171158	0.262219	76.04	1266.4	232.866	610.412
OK3-11-197	15754.6	1266.52	51.0185	27.0683	157.408	202.524	147.187	143.28	1331.14	675.06	12995.8	133.058	71.9554	237.377	1.04242	3.9596	27.2644	0.812329	0.694314	272.777	3.11804	185.938	2.15461	0.50477	283.365	14746.1	1186.32	5296.84
OK3-11-198	6518.31	708.613	27.1703	36.0299	14.1622	16.826	96.6812	66.774	1541.58	192.812	3901.91	82.4321	58.5949	126.262	1.50692	2.52037	33.5834	0.128031	0.405813	161.065	4.50294	117.097	2.38483	0.896378	145.445	3799.72	195.676	3457.53
OK3-11-200	21371.1	143856	43.8475	56.7894	850.183	269.424	1027.58	317.137	2656.83	333.032	14526.1	676.337	220.82	879.522	2.5518	14.7654	268.784	3.76957	0.241338	617.497	4.50294	890.145	2.85419	12.6447	45.8838	240140	67377.7	2.08983e+06
OK3-11-203	14141	386.67	38.3299	12.63	70.3673	59.1496	115.25	44.8406	4809.84	812.284	13207.9	21.7371	52.7603	412.447	0.452011	3.59248	66.6521	1.54786	0.241338	659.352	0.0171989	62.9446	5.05204	0.119364	242.715	13079.5	2382.46	7462.3
OK3-11-218	20185	432.321	24.4252	12.6802	78.4451	57.9483	152.685	28.1607	4250.48	1788.4	10150	10.1297	66.1308	1329.11	0.196461	3.56663	54.3437	8.6077	0.641163	1871.83	25.748	208.335	8.03341	1.8569	95.4822	2784.67	670.06	4824.73
OK3-11-220	5536.76	1228.33	22.3138	44.5868	19.6916	209.92	92.9805	147.456	1596.42	247.968	6590.03	188.043	73.0567	97.9225	1.04242	3.59248	66.4831	0.231004	0.694314	260.25	1.94582	626.505	5.79939	0.896378	317.598	28617.9	11458.3	17452.9
OK3-11-229	5183.9	143856	28.2724	15.362	225.093	66.1362	119.625	160.298	957.839	412.328	7094.5	1490.23	64.9665	192.454	0.639678	1.27914	149.807	2.69789	0.00546588	493.655	ND	1262.59	6.3505	1.79127	155.718	4280.82	2544.33	3822.52
OK3-11-232	38576.8	615.901	52.0641	60.7086	180.023	251.51	108.39	92.0343	1102.89	491.219	10239.7	38.5881	43.5391	382.444	1.75536	5.84158	11.2251	0.812329	0.241338	2446.06	1.94582	21.5851	3.57498	1.12871	223.349	61688.1	3305.98	18193.8
OK3-11-241	38029.1	143856	24.5644	26.4441	2027.12	1484.53	1610.09	135.748	1603.32	895.625	8088.49	3314.44	431.871	3255.87	20.8436	21.346	1360.57	85.2592	0.00546588	806.131	6.66316	191.837	15.2957	15.3651	208.161	119660	80558.4	2.08983e+06
OK3-11-242	3799.43	394.728	9.95236	15.362	39.7562	69.1777	25.5037	56.5086	4096.78	506.175	5818.19	7.64408	9.65102	54.9698	ND	7.98668	7.26259	0.516677	0.00546588	272.721	1.41948	888.757	3.90836	0.951082	103.924	3153.63	278.825	1503.17
OK3-11-244	7166.7	273.601	31.6353	17.0232	155.82	116.144	51.2792	25.5948	556.281	318.202	7292.5	4.91572	17.4274	246.091	0.913234	0.513489	136.064	1.20255	0.158445	3754.36	0.703646	483.399	5.43333	0.475179	224.021	8911.47	536.59	3131.9
OK3-11-253	54653	184.898	46.3249	0.218433	127.781	52.7914	167.397	74.4793	784.668	586.052	4098.9	1.33616	26.4727	2364.42	1.28592	2.39256	236.449	1.20255	0.655532	363.047	2.767	35.8075	3.46441	0.475179	139.389	11513.1	774.744	2974.26
OK3-11-259	3655.66	8621.62	18.0856	21.203	149.762	68.59	29.3062	452.881	231.233	1171.33	3509.82	754.927	26.3016	125.675	2.51654	0.317911	55.4421	4.48528	0.046851	1595.55	6.20746	579.026	9.28037	1.51207	71.9038	1156.5	986.493	1925.93
OK3-11-261	13763.1	268.5	27.5749	65.1458	67.8245	103.95	59.8309	13.0085	4509.27	530.675	6357.1	19.7341	35.2113	395.703	3.79575	0.665089	96.2031	1.41002	1.6624	1590.14	64.759	1426.06	4.66674	0.142434	206.011	11029.2	1154.52	9759.67
OK3-11-263	18118.1	930.187	39.0599	23.7766	54.2714	133.292	201.479	85.7682	3616.43	652.954	9867.99	103.229	127.978	617.823	2.00045	3.5461	73.4958	0.593129	1.01715	390.55	3.21035	651.706	7.30163	0.0732271	194.069	27498.1	5177.07	31875.6
OK3-11-270	14360.7	1183.75	23.2238	40.4997	136.353	609.954	61.2495	132.139	1459.63	938.245	8602.56	140.144	32.4829	479.641	5.4568	2.24669	66.1386	1.14428	1.26414	2381.47	13.9487	251.707	8.36967	0.0732271	348.677	66574.4	6799.04	24821
OK3-11-292	9826.2	1371.76	21.5318	30.1971	84.2758	79.61	56.4256	82.4202	2775.66	516.85	5567.8	107.565	25.4254	260.908	0.138936	0.0290378	52.3928	0.458231	0.787795	296.149	24.1671	714.157	5.99545	0.0732271	172.009	7269.62	623.751	2650.14
OK3-11-296	18440.4	736.281	28.9767	8.93128	84.887	105.355	46.114	40.8555	158.827	144.506	4510.52	8.32471	8.91322	1332.68	3.56274	9.85822	98.9299	0.5448	1.27006	279.425	4.85071	41.6149	0.447353	2.48308	95.6188	1762.67	1019.74	3633.45
OK3-11-301	11201.8	624.275	8.28786	24.4819	89.5154	4.98727	74.6174	9.63872	765.966	414.831	6798.68	9.46297	12.4476	166.419	2.29167	3.45968	48.328	0.805295	0.447725	151.522	12.6886	50.2585	4.0756	0.262219	96.3113	1488.25	299.749	731.644
OK3-11-304	60560.1	709.723	43.1269	27.0683	107.115	20.4292	399.244	96.5703	479.095	604.582	8846.69	29.0718	82.6554	716.964	1.04242	4.7045	15.1618	0.422703	0.00211165	112.934	0.350315	2.5373	1.92799	1.38373	72.3149	1373.04	373.069	1761.34
OK3-11-306	192689	1304.28	55.2944	56.7894	111.203	238.29	405.085	149.487	3532.89	773.922	16435.2	141.414	128.161	990.153	1.75536	4.7045	25.8505	1.54786	0.241338	475.618	0.0171989	39.0165	7.29822	1.95724	196.059	38834.3	4724.54	8199.17
OK3-11-315	8149.37	2087.36	20.0534	ND	118.067	12.4656	109.949	253.525	789.919	234.89	3169.23	136.704	79.1652	625.01	0.447431	3.09311	169.567	1.47859	0.848083	178.079	2.20198	16.2988	1.61004	0.188976	65.0391	1139.32	604.432	1436.12
OK3-11-327	25265.9	1041.77	48.8138	14.9498	76.6644	204.987	370.968	96.0563	1727.86	510.497	9573.37	62.0126	135.623	1446.88	3.16789	3.5461	136.061	0.280438	0.239133	644.738	39.4991	23.4311	5.99545	3.08087	140.987	18491.3	2133.12	8230.67
OK3-11-329	5905.19	594.979	21.4168	54.1291	32.1381	100.499	32.638	38.2471	4968.88	378.815	8515.35	36.5621	26.577	125.852	1.73175	0.00873924	36.4207	0.336098	0.0373221	1638.99	13.9487	1163.06	14.1838	0.341723	147.38	5307.35	838.264	5752.72
OK3-11-333	3210.81	1331.13	25.1511	44.5868	176.172	103.31	111.191	135.452	1089.04	635.063	4012.26	116.114	66.3907	124.688	1.04242	2.17578	25.6476	4.6639	0.497206	286.695	3.11804	115.258	5.79939	0.0495931	199.803	13907.8	838.731	1636.72
OK3-11-338	3031.13	498.121	7.55886	12.1842	32.5359	52.1134	12.5263	12.5647	2013.46	1133.49	7741.08	48.9523	14.0069	91.3466	0.0590971	6.67632	21.6338	2.93978	0.180766	519.031	ND	965.311	8.19494	0.143326	100.317	2148.09	1064.88	4479.11
OK3-11-340	15985.9	2729.12	37.4335	5.9367	314.149	1215.79	830.964	197.261	960.28	3921.98	10663.4	257.172	185.976	2187.93	0.0590971	13.0605	252.003	4.91564	ND	1492.79	16.9335	27.3968	1.86693	5.70127	104.554	64372.1	10104.9	41447.5
OK3-11-345	8145.58	1241.3	18.9874	12.1842	107.979	63.1678	66.6132	92.7248	985.09	459.878	5061.15	118.152	39.7231	370.276	0.206324	4.00565	164.155	3.42853	0.382039	794.62	ND	573.325	12.4223	0.951082	164.666	5532.14	1463.95	6027.81
OK3-11-349	10249.1	8337.73	32.6764	32.6602	108.089	85.4754	99.0334	292.45	1272.54	1329.43	11327.3	436.406	43.7793	221.513	0.0590971	6.67632	158.115	1.9871	ND	534.186	6.66316	906.015	4.90313	0.298864	149.454	11727.6	2327.66	5534.03
OK3-11-354	10191.9	1729.59	12.657	9.0307	89.5782	345.631	224.789	179.294	939.208	1136.79	5022.08	237.798	86.8935	286.093	0.0590971	13.0605	30.6281	1.75698	0.0831873	1244.53	6.66316	859.21	13.2107	1.79127	191.583	55980.7	6111.76	95008.4
OK3-24-068	2467.69	178.695	12.9389	22.408	13.8684	54.4679	11.5647	19.5916	198.745	32.3131	8898.4	2.73976	1.31693	6.36728	0.829402	4.7045	4.60799	0.231004	0.405813	898.046	3.11804	2369.29	5.05204	0.896378	316.274	14369	178.039	4110.54
OK3-24-177	2686.14	554.147	13.3948	56.7894	33.4433	203.734	50.0493	88.5758	146.978	492.348	1485.29	36.8588	20.1936	166.259	0.160245	4.7045	8.79006	0.0858974	0.241338	859.323	0.350315	1365.86	4.8038	0.50477	294.214	19331.7	290.539	3423.84
OK3-24-195	1845.02	910.025	10.6635	32.2972	53.2251	197.912	31.9377	105.854	842.899	804.244	1910.59	106.353	20.1852	135.269	1.73175	0.277819	35.0728	0.280438	0.39467	2689.98	51.867	1364.51	11.0547	0.0732271	197.131	16995.6	1396.51	4828.22
OK3-24-257	3936.67	354.445	24.0649	1.82647	34.672	93.2424	12.1977	43.2543	168.386	182.592	3108.84	10.1261	9.28309	449.435	ND	0.684421	14.9816	0.505938	0.00778916	340.062	23.3316	275.749	2.01069	0.475179	120.068	5753.65	63.4225	514.679
OK3-24-285	1653.07	882.912	5.27681	27.0683	19.9524	287.39	1.60983	96.9787	384.201	9.74483	3735.41	58.9991	7.49017	7.38463	1.04242	2.52037	7.68123	0.231004	0.241338	1920.31	1.94582	1007.93	8.04636	1.38373	239.16	8397.55	1898.37	3557.93
OK3-24-326	20247.7	1431.58	51.8875	32.1309	90.3603	2302.37	45.6464	240.19	1246.3	1015.08	12520.8	166.241	36.6751	76.8468	0.950145	4.05097	19.7986	1.24348	0.451921	2415.04	9.70079	1589.81	7.26756	2.22018	248.891	51895.5	1396.19	9521.06
OK3-24-366	26629.8	793.804	40.9071	27.0683	111.292	344.44	47.7793	81.9315	765.355	259.103	12575.8	45.0098	35.9026	140.008	0.829402	3.59248	11.666	0.569741	0.241338	1731.94	0.350315	6230.39	8.54384	1.12871	294.214	47998.8	3790.37	3390.05
OK3-24-001	37391.5	471.215	37.4335	10.6027	59.7349	29.8417	120.087	92.2428	8455.66	746.873	18062.6	11.8499	38.3731	342.725	0.0590971	11.8167	27.5438	1.9871	0.127879	334.599	6.66316	14.4236	3.65627	1.79127	70.7711	953.21	114.043	474.146
OK3-24-004	2672.38	851.735	18.0773	15.0878	73.6534	29.6178	37.5743	136.277	663.802	703.208	2291.66	34.6008	24.6684	217.602	1.28592	0.168148	23.9715	0.953285	0.462201	1322.42	ND	1327.28	2.01069	1.25853	92.7762	1638.82	167.765	1965.63
OK3-24-024	28074.2	392.381	25.4645	2.97246	50.6691	13.8518	57.9776	51.7525	239.693	185.139	3937.97	8.00428	4.80529	206.083	0.0590971	7.98668	29.6036	0.516677	0.127879	712.363	ND	23.9635	0.855157	0.0339471	41.3921	391.806	98.5353	482.95
OK3-24-036	3712.01	389.989	15.133	30.1971	10.2692	79.61	23.6184	50.6256	433.248	72.3671	2791.12	14.3938	12.0591	37.6849	4.44634	1.02183	14.8717	1.14428	0.239133	989.815	3.21035	1760.6	23.5942	0.0261484	105.753	4950.18	182.75	1065.32
OK3-24-037	2158.99	247.939	13.3948	44.5868	31.5834	72.5162	8.48991	28.5459	454.822	229.159	2422.29	4.76302	5.55982	20.999	0.00273212	2.52037	6.13459	2.36177	0.170391	540.929	1.94582	462.12	2.15461	0.50477	160.258	3846.19	ND	488.994
OK3-24-085	6793.87	998.3	18.8826	20.5492	33.0605	1891.13	16.3598	65.3046	1152.35	280.881	35661.4	65.5713	31.5364	15.0217	0.708978	5.11165	19.5368	0.5448	0.447725	1226.55	27.5346	2484.46	17.466	0.0977703	265.262	29569	1483.75	1274.42
OK3-24-116	1519.19	298.922	2.84955	4.43128	27.1957	71.2924	12.5263	26.5167	306.199	169.854	1719.53	10.7832	0.393127	24.0647	ND	1.27914	2.23801	0.08702	0.382039	739.798	ND	1057.13	11.8195	0.0339471	111.39	1994.36	31.6738	350.471
OK3-24-165	6459.06	897.929	20.3904	1.58868	7.8833	168.871	29.9311	150.176	1082.81	158.127	11755	28.0019	11.0394	8.73026	0.0590971	4.00565	4.94855	0.516677	ND	736.233	ND	1162.01	3.14858	4.54909	204.503	29291.4	424.695	3687.39
OK3-24-211	26680.5	13913.9	48.2531	23.3754	231.73	168.258	234.647	1347.57	6964.24	4313.69	11399.8	327.02	112.208	1186.17	5.30054	1.75775	144.401	2.35054	0.451921	1635.75	13.7376	1567.88	8.28573	0.889243	153.486	5999.87	1047.72	1382.98
OK3-24-262	2232.04	338.463	8.91277	16.899	55.951	44.1581	ND	17.0858	800.161	651.164	6335.94	7.37071	4.20719	6.97483	ND	0.0803357	3.60562	0.0344717	ND	402.194	0.555685	688.538	4.07603	1.51207	59.2447	902.067	99.0549	914.927
OK3-24-275	40207	60579	45.4315	38.7597	1008.59	246.054	287.569	712.587	4741.53	1858.62	15890.6	1671.24	107.672	1848.29	7.04597	21.346	733.053	12.4241	0.729965	1676.54	59.3735	1204.67	2.89324	0.298864	120.234	5411.29	3728.02	9957.83
OK3-24-276	4910.6	3207.31	12.2199	32.1309	94.9075	817.057	40.2292	558.889	1426.15	1547.78	6097.8	290.86	79.1652	195.811	0.950145	2.18615	7.30699	1.01726	0.146843	12681.5	3.35254	3367.17	15.0156	2.99346	201.915	76171.3	3785.41	37762.3
OK3-24-282	38074.2	4648.91	50.7948	15.0878	44.2967	162.48	78.7795	139.143	2898.46	431.275	9449.24	445.53	36.4293	213.98	1.68562	0.371731	421.519	1.46441	0.104131	1255.03	ND	177.271	4.69571	1.03403	275.444	16626	4113.91	17318.6
OK3-24-321	1715.63	107.108	9.00737	12.703	24.8529	41.9901	4.04315	5.33103	536.283	270.1	3489.1	2.95526	5.69776	31.4536	0.999354	1.02183	7.66061	0.336098	0.00219737	1344.22	13.9487	1487.71	18.0315	2.27448	97.8915	2229.46	ND	2341.88
OK3-24-325	9649.76	643.646	45.2617	52.799	69.6123	169.722	46.2197	94.9304	1287.44	369.801	7491.76	26.255	32.8611	99.9502	0.293377	2.52037	35.5133	0.290485	0.108828	241.111	3.11804	354.491	3.57498	0.219197	402.309	96055.2	2395.94	7006.57
OK3-24-341	45174.6	318.358	172.642	56.7894	181.253	215.235	67.0473	86.9865	58.6576	328.336	7226.13	222.092	34.5729	1183.73	254.847	89.102	169.306	1.07556	54.2895	256.828	861.409	68.2267	19.6696	200.603	150.29	16293.6	2078.21	7006.57
OK3-24-008	14408.7	358.643	190.091	119.057	262.799	284.473	608.671	310.064	96.5807	683.947	6784.48	246.356	188.013	1435.24	221.138	88.1649	163.361	0.569741	50.2926	105.625	565.613	50.8075	10.5189	151.568	115.882	54080.8	4154.86	7700.86
OK3-24-009	10086.6	969.639	38.0653	79.355	80.6112	83.7725	279.007	134.088	1574.84	1069.97	11520.3	74.2972	141.713	292.998	0.829402	2.52037	68.3369	0.0858974	0.593592	221.88	1.94582	137.422	1.27603	0.50477	197.184	10261.4	273.595	2200.24
OK3-24-010	22119.3	2175.54	37.4525	12.6802	150.878	108.168	76.798	458.92	922.572	563.099	8519.83	64.6585	18.9038	510.417	0.768187	4.05097	15.917	0.802067	0.0155518	2109.27	6.20746	34.1164	0.346339	6.9759	92.5543	2303.16	207.402	1396.3
OK3-24-012	9694.4	2420.15	20.9514	4.76527	163.403	88.8406	110.526	33.2309	833.704	704.77	3659.28	146.061	75.6397	769.801	0.950145	3.56663	236.993	0.802067	ND	2843.74	7.88081	139.294	6.48836	4.24579	125.513	4993.49	5152.41	11580.3
OK3-24-020	6909.17	565.536	14.6617	2.99504	65.2289	46.756	17.0788	40.443	1800.55	331.233	7032.81	8.0758	10.171	150.483	ND	5.04634	18.9756	0.600701	0.146843	814.473	15.9357	754.175	6.48836	1.1884	77.3207	1414.02	99.0549	667.353
OK3-24-022	15701.6	913.765	10.3152	40.0572	39.7207	649.106	9.0219	23.1658	1006.54	208.626	8857.31	66.7532	8.31772	185.395	0.708978	5.71779	42.4016	0.671367	0.0995696	392.191	27.5346	2232.56	5.74266	0.262219	259.462	36242.8	2591.85	6598.4
OK3-24-023	3875.49	658.938	21.2021	27.0683	15.3195	32.009	8.48991	61.6207	862.116	150.435	7148.04	53.4636	8.72143	25.8991	1.04242	3.59248	21.3258	0.176642	0.108828	195.868	0.0171989	369.786	2.38483	1.38373	109.848	1888	323.991	784.918
OK3-24-025	4643.52	617.375	20.8252	56.7894	37.3832	42.0084	37.7711	66.8919	613.851	82.7844	4400.39	20.7466	19.2724	52.9614	1.04242	3.22971	9.23363	0.0858974	0.108828	141.802	0.0171989	662.28	3.09254	0.348076	153.497	3991.55	8.10892	488.994
OK3-24-032	7933.73	143856	39.8909	36.0299	699.351	76.4257	154.217	443.514	337.523	147.46	7496.47	2237.86	108.287	80.0128	1.75536	3.22971	84.9231	1.35468	0.0218428	650.732	0.350315	921.423	0.685405	1.38373	243.424	9787.8	18434.3	7221.91
OK3-24-033	1803.04	1605.42	7.50318	56.7894	56.3075	116.008	27.902	178.285	247.804	671.033	2349.65	116.482	29.9951	86.3656	0.452011	3.22971	15.8101	1.35468	0.0218428	1258.98	0.350315	881.836	10.0277	1.38373	210.926	6039.4	1727.52	3624.36
OK3-24-039	1983.44	873.255	14.7312	93.2909	23.7133	170.37	26.8121	163.665	494.873	548.521	8450.68	89.402	33.5527	173.605	1.04242	3.59248	6.796	0.812329	0.241338	3161.43	3.11804	976.106	10.7638	0.896378	261.334	13938.4	2698.85	3010.64
OK3-24-047	7649.41	445.896	21.2021	31.6045	56.3075	15.5573	21.0017	40.4924	132.942	51.3822	3356.65	14.2892	6.21519	251.322	1.04242	3.22971	9.23363	0.0510809	0.405813	476.465	3.11804	1.68976	0.508869	1.38373	89.9041	1271.62	89.2595	78.0707
OK3-24-049	3186.64	1556.95	9.98331	ND	119.37	126.546	17.7295	65.8826	1343.56	754.062	9867.18	66.5018	19.3905	37.4124	0.600084	1.3506	7.88661	0.699448	0.0155518	4812.8	1.26147	539.535	11.9003	2.22018	116.335	3352.75	376.807	1042
OK3-24-054	4496.16	419.385	8.43247	10.6027	32.654	165.477	28.4937	41.9591	925.424	670.893	6371.11	19.4796	16.1814	99.2769	ND	6.67632	27.5438	3.67477	0.0831873	864.267	6.66316	551.481	10.1603	0.708335	175.287	10256.5	352.699	1083.12
OK3-24-059	5669.45	662.151	15.7781	10.6191	21.4557	152.122	10.8181	62.0681	515.339	206.812	7665.29	20.5154	11.378	56.9768	0.196461	5.55505	17.3152	0.255881	0.0155518	1767.23	7.88081	1505.85	8.03341	1.8569	115.921	3542.12	135.692	726.556
OK3-24-070	8824.31	1215.43	21.8682	1.58868	81.2049	65.3563	25.5037	293.42	2729.39	337.99	4813.88	54.8546	13.365	312.073	0.0590971	2.6475	76.1153	2.69789	ND	681.046	13.2915	585.469	1.10386	0.489401	97.5213	1781.73	215.467	701.031
OK3-24-076	12847.2	654.657	40.2778	1.82647	61.1677	83.5566	24.9497	121.965	495.619	143.519	3808.59	30.0206	9.28309	126.921	0.913234	0.684421	10.4178	0.505938	0.462201	2585.72	23.3316	1515.92	5.67843	0.211432	92.088	1663.34	140.946	845.058
OK3-24-077	45322.2	2054.75	28.4188	14.7761	157.596	138.321	947.921	243.765	6423.73	1668.79	9023.28	59.8808	372.83	1230.55	1.56637	3.09311	72.5084	1.72093	0.957054	275.031	18.2427	533.459	9.52542	1.1884	80.2151	2868.71	275.523	1111.54
OK3-24-079	7524.01	1300.02	17.2809	25.5569	46.6505	385.127	12.991	120.623	5773.85	766.256	12553.2	67.2604	18.4113	118.276	0.103323	3.09311	46.0159	1.59894	0.046851	21147.8	7.88081	6206.55	18.1239	2.59966	207.268	33386.3	2260.48	2297.76
OK3-24-092	20235.4	268.568	36.3289	7.36281	129.221	105.625	80.6688	34.2932	1001.87	444.947	9286.22	2.48499	17.7813	640.954	0.283876	0.513489	11.1776	0.317602	0.158445	748.121	ND	25.5216	0.878039	1.75805	144.649	5466.94	458.278	2868.17
OK3-24-101	72370.8	1515.46	52.0641	56.7894	303.436	267.92	316.85	150.455	1410.59	532.886	14851.8	137.18	93.5834	765.669	1.04242	3.22971	211.649	0.898047	0.170391	722.017	3.11804	249.972	4.06341	2.27359	274.127	112589	6015.22	28429.2
OK3-24-105	3800.5	615.569	20.445	44.5868	60.3188	124.402	34.026	127.847	802.414	504.342	9291.58	44.1898	24.9444	134.204	0.293377	3.22971	8.56824	0.422703	0.00211165	819.979	3.11804	754.717	5.54993	1.95724	322.551	31125.3	1659.51	7568.55
OK3-24-109	79712.9	745.272	39.6339	1.83691	53.0118	80.1715	228.597	210.418	1059.06	340.53	9199.2	22.7196	51.2764	485.5	0.293377	4.7045	14.076	0.231004	0.241338	172.237	4.50294	6.68832	1.27603	0.348076	216.796	7451.17	1453.33	11290.3
OK3-24-114	5629.67	513.38	19.6747	79.355	63.4789	286.983	17.175	59.4127	1089.44	357.287	4398.98	24.9815	18.3312	41.201	0.293377	3.59248	4.60799	0.898047	0.241338	1760.2	7.83237	1003.67	9.04002	1.95724	231.29	15207.2	256.51	12134.6
OK3-24-118	31359.5	622.855	46.1854	22.408	122.45	42.7687	95.872	99.112	1226.08	421.423	6598.78	30.9135	42.0943	614.469	0.452011	3.9596	51.9319	0.728889	0.0218428	331.674	4.50294	2.5373	1.48795	1.38373	108.545	2244.72	307.338	2904.5
OK3-24-123	36163.3	259.429	51.8565	36.0299	128.291	94.7812	430.489	46.0736	884.044	756.647	15599.7	7.22348	129.095	2321.07	852.743	483.487	556.772	5.34242	146.877	1212.41	2662.66	212.242	3.33289	1.38373	113.736	3344.98	826.24	2083.15
OK3-24-127	5448.46	996.254	64.954	56.7894	79.6993	78.9399	37.7711	175.166	737.448	453.622	9731.15	72.7157	28.1152	54.3125	1.04242	2.87204	14.076	0.494556	0.405813	578.99	1.94582	581.092	2.38483	0.896378	184.712	5757.72	1191.56	1594.66
OK3-24-130	45007.5	320.76	20.8889	1.58868	31.2197	199.247	520.012	68.078	230.51	393.39	5904.12	6.20311	126.851	1967.88	ND	9.28008	19.5257	ND	0.382039	975.72	ND	14.4236	2.3805	1.79127	137.148	9740.45	427.654	1298.67
OK3-24-131	6821.89	1073.42	36.9933	68.3479	84.1855	243.272	32.058	120.752	867.407	579.028	7782.21	109.958	24.5325	102.954	1.04242	3.59248	27.6662	0.728889	0.405813	1584.41	4.50294	830.209	5.54993	0.119364	313.953	41694.1	1116.99	1924.07
OK3-24-133	9740.09	714.789	23.0612	7.47313	175.253	60.3868	96.7574	81.2025	1228.31	129.415	6502.88	24.1623	47.083	81.5503	0.905323	9.28008	92.5919	0.08702	0.0212988	760.086	6.66316	901.083	5.14818	3.80966	83.2113	24863.6	634.401	1624.8
OK3-24-137	50985	228.647	24.7911	1.58868	41.3087	27.9508	263.264	20.6501	264.599	270.708	6948.11	0.952512	81.727	1670.59	ND	9.28008	11.7621	0.08702	0.047416	175.029	16.9335	10.1909	ND	1.79127	87.7888	1405.27	244.073	863.928
OK3-24-138	7909.92	702.771	29.2063	18.544	58.8464	540.511	40.3142	86.1836	7495.32	490.86	23757.1	44.001	16.7833	117.331	0.905323	9.28008	38.3584	1.31156	ND	4140.98	ND	2018.95	14.173	0.708335	209.27	30073.7	2807.24	1592.43
OK3-24-141	55069.7	9590.65	73.439	21.203	318.066	76.6117	275.597	765.718	5892.98	1961.54	15024.5	431.359	96.8824	1478.27	0.768187	4.05097	90.422	2.74023	ND	646.619	3.35254	12.5743	0.824552	2.99346	93.2332	2419.25	629.655	2743.9
OK3-24-145	16348	1251.55	58.6061	18.9537	125.115	86.8166	142.001	151.282	1889.5	862.001	10728.5	83.6365	50.4957	561.555	0.283876	1.68701	244.1	0.610035	0.00778916	1651.27	0.703646	1640.75	3.21912	0.211432	170.854	5268.08	491.267	3425.14
OK3-24-147	10309.3	1328.24	21.747	10.6027	73.8399	46.2156	58.888	148.778	2373.34	599.939	12676.2	79.8155	29.29	171.91	ND	9.28008	66.3694	10.0667	0.00546588	749.12	ND	298.383	4.15915	0.143326	118.448	2413.99	1396.14	965.595
OK3-24-148	15801.7	10045.4	23.3283	27.7447	209.736	57.9483	258.501	493.623	1724.34	765.706	6064.02	878.709	148.405	587.837	0.447431	3.09311	81.7016	0.600701	ND	1034.99	3.35254	10.2152	6.2257	3.81781	87.2831	2645.73	2151.17	2236.51
OK3-24-159	11076.5	742.63	15.0827	8.60267	105.508	353.153	36.1879	53.1415	8096.9	4567.37	16809.9	7.67187	16.8966	76.305	0.196461	5.04634	8.75682	1.12914	0.146843	3088.1	18.2427	2008.44	8.28573	0.889243	109.207	4041.32	232.672	1207.7
OK3-24-163	18471.2	2458.65	48.2531	10.6191	55.6964	205.469	362.745	220.335	2231.55	884.829	8331.47	140.533	192.696	658.168	0.950145	5.55505	47.8482	1.59894	0.046851	201.064	2.20198	73.3844	5.9616	1.51207	182.07	9209.92	1163.2	1289.11
OK3-24-169	29743.9	558.73	98.7856	1.39101	110.138	208.294	148.092	96.4487	131.912	527.862	8055.59	41.6572	13.401	404.698	0.196461	5.04634	12.5105	ND	0.146843	644.577	7.88081	5.88626	1.3429	7.93162	97.4887	6366.7	662.132	3145.28
OK3-24-183	12925.8	2095.52	52.4088	21.203	118.121	74.8541	15.7521	175.994	2572.64	921.025	12687.9	96.4615	12.834	96.7555	2.26752	0.621649	28.0312	0.0344717	ND	1152.78	1.26147	1021.62	6.2257	0.618826	60.8444	1561.66	270.914	726.556
OK3-24-197	53519.1	920.66	45.9853	30.1971	137.699	85.3097	359.738	89.006	1089.31	577.551	11723.6	51.9105	65.2512	976.029	1.47441	2.54607	81.3938	0.894859	0.173868	342.604	64.759	23.4311	1.15048	ND	67.0642	1708.98	404.901	623.589
OK3-24-203	3267.27	326.224	20.9542	23.7766	48.6923	119.46	20.2508	17.557	502.967	531.384	4727.21	10.0517	18.5169	237.753	0.999354	2.24669	285.581	0.739127	0.57907	1739.95	43.5532	3143.12	10.6503	0.00260861	190.519	17129.2	847.404	12839.4
OK3-24-206	2926.1	371.404	8.13794	56.0865	52.0527	116.001	29.3062	29.3521	395.766	1143.93	5535.16	41	16.3788	156.927	0.312124	1.75775	17.8708	1.47859	0.211829	1641.23	6.20746	1016.93	41.9557	3.81781	88.6699	4663.55	311.163	2236.51
OK3-24-210	7989.77	437.993	14.0958	8.60267	27.7961	85.8416	23.2482	14.5979	1099.44	360.877	6630.73	9.30195	14.7829	89.0089	0.768187	3.56663	122.985	0.0737621	0.146843	1149.33	1.26147	2452.53	4.3489	0.188976	107.931	5813.41	1263.16	6858.37
OK3-24-214	3263.59	980.712	35.766	11.213	47.1292	27.6033	7.81149	86.0192	898.089	177.11	7480.58	131.284	3.41723	11.1671	ND	1.3864	10.4178	0.162527	0.655532	1065.51	0.703646	1188.75	2.48909	0.827823	138.767	2914.2	575.746	4438.09
OK3-24-218	9889.67	16661.6	35.899	12.63	62.5291	47.8436	185.527	306.921	980.499	177.763	8628.49	427.471	95.8432	192.997	0.829402	3.22971	105.853	0.494556	0.0218428	218.425	7.83237	299.246	3.09254	0.219197	190.786	6956.57	3271.14	4851.79
OK3-24-219	10043.8	901.107	30.6641	82.914	53.1646	161.877	34.026	111.967	1130.5	574.082	14789.9	55.7532	35.242	99.6978	0.452011	3.9596	24.0147	0.422703	0.405813	1048.39	3.11804	754.717	2.38483	0.348076	143.821	37223.7	5953.63	30087.3
OK3-24-225	10854.7	4390.94	28.4702	44.5868	39.6343	158.484	95.872	269.38	558.694	183.098	8258.54	191.283	38.1514	448.91	0.829402	2.52037	212.362	3.00215	0.497206	1791.11	ND	1654.84	3.09254	0.50477	275.844	35359.8	7273.02	12654.9
OK3-24-226	7985.94	1080.64	23.3986	36.0299	21.7417	31.3966	21.0017	162.03	1272.23	195.831	3889.93	44.737	5.55982	62.4546	0.160245	2.52037	11.4457	0.128031	0.108828	239.966	1.01179	45.7046	1.92799	1.12871	118.02	2037.5	186.87	927.622
OK3-24-230	50344	2081.24	34.4647	49.1322	175.253	431.772	817.955	480.216	3803.08	1204.09	25617.5	69.8694	275.501	922.493	0.639678	17.8812	118.938	1.75698	0.127879	1180.59	ND	189.5	4.90313	0.708335	194.518	14650.3	1248.92	4851.79
OK3-24-234	3492.55	977.285	3.89481	14.677	20.9048	288.953	0.157438	43.4318	622.118	193.421	20215.3	41.6843	3.87367	5.99385	1.17983	2.51009	4.37368	0.805295	0.689762	864.275	8.50304	5568.07	13.3938	1.71087	227.227	11432.1	513.155	3899.22
OK3-24-238	11358.4	2677.96	15.7425	10.6027	57.2075	138.619	218.981	175.54	3671.55	284.725	5521.12	173.437	120.299	362.32	1.50744	15.5009	220.203	1.75698	0.308444	483.743	6.66316	53.8537	4.15915	2.42331	166.051	19399	6542.48	5901.52
OK3-24-241	24397.8	1941.03	22.1095	10.6027	235.2	82.9702	264.798	167.146	5615.69	834.887	13787.7	86.9315	59.3256	901.602	ND	11.8167	114.218	1.31156	0.382039	759.538	ND	93.8855	4.65658	1.79127	99.031	2241.27	223.793	350.471
OK3-24-246	3128.61	1821.16	2.01672	24.4819	39.2903	84.6119	7.90681	61.2964	1614.76	592.473	4131.37	75.9902	10.6903	71.383	1.17983	2.96879	14.926	0.31853	0.000969347	670.511	ND	340.802	3.73849	6.19471	253.608	28037.8	1754.02	7081.32
OK3-24-258	4187.25	23182.9	9.62022	21.7174	121.871	189.137	191.049	527.25	750.593	889.31	3854.47	734.818	109.423	420.722	ND	13.0605	93.1469	7.64183	0.127879	803.116	1.41948	1318.21	4.90313	1.2142	146.737	4741.06	4603.07	5567.26
OK3-24-259	17066.4	835.502	31.807	12.1842	57.9488	46.0833	209.453	135.946	3223.97	456.322	7656.9	31.6099	74.9847	464.341	0.0590971	9.28008	42.6314	2.22104	0.127879	409.144	1.41948	20.6469	3.90836	1.79127	132.247	4535.13	1018.36	1673.26
OK3-24-263	28053.7	5063.51	24.787	4.76527	125.621	414.51	41.5203	522.419	13079.2	2249.23	11385.5	222.846	25.678	709.597	0.768187	4.05097	94.4116	1.47859	0.641163	11688.8	20.6514	213.019	6.48836	0.889243	166.116	13123	1060.3	3401.86
OK3-24-283	34798	206.166	31.8791	12.703	86.6433	82.6944	322.94	23.9184	1776.85	755.815	10279.2	3.6087	101.236	779.688	4.11846	1.96495	99.3585	0.593129	0.239133	2234.62	47.6782	32.1677	10.0377	0.613854	98.4584	3607.76	620.042	1466.72
OK3-24-290	1258.35	503.008	4.32456	4.76527	21.5994	84.4182	19.007	12.8308	197.658	461.571	6392.62	6.67454	9.86311	33.8566	0.103323	2.18615	6.15162	1.01726	0.146843	4546.56	6.20746	1136.7	11.2018	0.889243	98.5964	2320.43	39.005	1042
OK3-24-293	16078.1	321.122	17.668	4.43128	35.754	107.983	200.67	82.0633	783.695	147.621	5019.91	3.88434	93.315	1091.07	1.83704	9.28008	23.3825	0.08702	0.308444	1752.24	3.8054	91.7032	2.12364	0.951082	136.399	5131.11	518.852	1697.46
OK3-24-295	50104.9	1504.69	98.2981	15.0878	374.727	201.548	1112.94	269.514	589.568	1127.71	17837.8	148.827	23.7417	2904.43	10.0694	1.3864	82.604	0.317602	0.655532	248.579	15.502	9.29981	2.48909	27.222	126.803	5342.03	1226.16	7826.18
OK3-24-306	4609.57	3730.76	30.1757	5.46662	104.588	33.1794	40.7549	22.6218	491.681	197.326	5592.95	286.509	48.4878	126.921	ND	1.68701	37.5214	0.719704	0.000189924	1825.69	8.49773	1821.94	3.46441	ND	108.626	2429.01	404.066	1673.45
OK3-24-310	12112.7	413.431	26.8576	19.3987	62.7728	250.637	109.328	33.8576	786.649	583.547	10047	20.244	44.1126	297.571	ND	4.29368	38.6488	0.18141	1.6624	1440.4	8.04368	119.674	5.99545	0.0732271	226.435	14727	702.23	1824.66
OK3-24-315	23530.5	600.778	44.114	30.3535	107.177	339.016	155.267	38.1442	402.192	315.197	6654.55	72.9655	57.2874	530.671	1.28592	3.24001	258.615	1.33207	0.462201	1295.68	15.502	795.999	8.09501	0.331451	234.958	26706.8	11410.7	16257.3
OK3-24-317	7730.37	2680.95	20.0149	3.68319	124.765	127.239	33.3302	176.655	885.64	328.823	4792.26	285.418	24.5431	102.248	0.999354	1.02183	50.3008	0.458231	0.39467	853.411	10.886	744.028	29.4354	0.613854	181.928	19319.6	3636.01	15892.1
OK3-24-318	11854.8	1675.08	25.2412	15.362	82.7679	158.884	75.4795	123.899	2149.56	639.171	12459.2	152.456	41.6002	901.602	0.206324	9.28008	40.6677	4.41807	0.00546588	1572.79	20.7412	1581.8	4.15915	0.298864	126.689	10285	2729.4	6866.56
OK3-24-324	1172.65	563.005	ND	56.7894	25.8467	62.2387	6.8711	77.4203	265.292	160.539	2531.85	6.16216	6.21519	35.8204	0.293377	2.17578	17.3134	0.128031	0.0218428	821.453	0.0171989	1031.4	1.27603	0.119364	136.868	3391.94	683.03	2541.28
OK3-24-328	4819.79	690.444	5.74442	0.352734	41.2064	25.5613	12.5263	30.5256	553.396	270.494	3891.54	72.3373	6.35259	76.468	1.19587	5.34912	45.5503	ND	ND	299.524	ND	539.355	3.90836	0.143326	105.602	2565.22	445.139	1049.66
OK3-24-331	4394.47	373.489	11.2506	10.6027	52.6168	94.0647	106.875	29.0056	1014.37	1360.88	5187.36	13.8775	55.0708	128.865	0.0590971	9.28008	12.8177	6.40769	0.0212988	391.341	ND	173.192	10.1603	1.79127	143.448	3673.6	821.81	1624.8
OK3-24-333	11896.6	961.242	29.8886	6.64481	95.0303	63.1686	61.0212	99.2799	1494.04	1294.67	10629.8	25.3212	51.5548	698.411	0.0365519	4.05097	30.3342	1.59894	0.046851	4336.82	2.20198	850.85	15.4428	1.1884	117.987	3455.1	551.468	2492.12
OK3-24-339	14090	8797.64	44.4798	10.6191	286.641	464.314	159.206	266.629	2378.4	1952.29	12525.9	499.82	71.3693	436.29	0.0365519	3.56663	58.0545	2.09524	0.0913169	4578.39	1.26147	2108.33	26.2168	82.5698	168.634	191905	5925.17	637653
OK3-24-344	23139.7	2813.64	47.7021	34.0656	62.2674	182.742	129.724	128.272	788.583	1006.82	12344.8	223.012	75.3073	417.057	0.913234	0.886063	56.9981	1.20255	0.000189924	1196.61	8.49773	2424.83	5.1878	0.211432	248.185	15950.7	1860.74	9671.44
OK3-24-346	18028.7	686.407	22.4415	46.4497	74.2485	641.316	35.3613	57.0268	1124.4	3446.91	6509.35	49.281	22.2613	258.696	2.56748	2.8627	14.8717	0.280438	0.57907	4357.43	ND	1394.05	9.83197	0.0732271	212.491	19599.7	357.089	1409.71
OK3-24-347	7058.19	940.102	22.1024	42.5018	46.9001	212.344	72.8982	78.3744	1343.6	403.775	4378.18	75.0829	48.3082	189.084	0.26215	1.70123	107.624	0.739127	0.00219737	601.695	13.9487	1077.12	7.51678	ND	137.631	6382.4	279.943	5044.7
OK3-24-356	34039.8	543.136	26.9607	ND	123.593	70.0755	255.868	79.3866	1097.67	397.441	8115.98	45.9721	114.385	975.169	1.47441	0.665089	29.5965	0.228766	1.26414	257.491	27.8463	48.485	4.66674	1.1399	125.837	5387.88	660.139	1103.75
OK3-24-357	47958.1	820.092	48.9989	9.0307	143.953	61.2223	310.271	101.429	1166.01	1800.25	10816.7	20.5779	113.452	994.17	ND	11.8167	96.7353	1.9871	0.382039	465.546	13.2915	27.3968	1.35623	0.951082	101.596	1978.9	129.096	666.421
OK3-24-361	5668.72	881.908	18.3236	44.4851	67.6413	147.49	83.689	78.5875	1602.59	550.812	4008	83.1221	33.7393	406.507	4.44634	0.833674	45.1986	0.815852	0.312973	1055.9	27.8463	966.503	11.0547	ND	187.906	10659.6	759.238	4644.06
OK3-24-364	26985.9	742.687	48.3039	22.7928	86.9799	197.691	162.843	112.348	5399.29	1216.28	12376.3	32.8769	72.804	362.976	1.68562	0.684421	101.082	0.317602	0.0602798	1029.94	23.3316	833.632	1.77536	0.475179	243.616	17026.5	1089.55	1633.81
OK3-OO-004	1329.93	291.298	0.0193933	16.6268	20.3715	24.9617	0.379596	3.28495	214.449	5.48948	1785.11	1.19905	ND	2.49051	0.708978	3.45968	1.03161	0.00143474	0.166387	331.414	ND	1282.66	0.447353	ND	39.4673	1426.98	ND	1.23859
OK3-OO-008	4013.12	322.711	0.250254	38.1338	22.4831	114.48	ND	5.28074	305.073	2.51562	3015.57	2.77069	0.0276914	22.792	2.91096	5.11165	3.45836	0.0247391	0.0995696	88.0516	1.90567	83.4506	0.447353	1.71087	58.1005	671.188	ND	ND
OK3-OO-025	1160.11	284.721	0.991765	14.677	18.9308	259.081	0.379596	9.46336	321.824	33.7116	6731.86	0.67981	3.87367	8.71411	4.94381	5.11165	3.01554	0.138833	0.0155958	3874.88	12.6886	3354.65	17.466	0.262219	153.022	3032.73	86.7478	2893.68
OK3-OO-044	482.165	116.743	0.411016	3.54591	5.25046	1.46253	ND	3.13208	17.3929	6.99931	2327.88	0.239359	0.706696	19.3939	14.3268	7.00617	8.7827	0.31853	0.166387	1311.2	ND	573.041	5.08021	12.7565	10.5309	100.405	ND	ND
OK3-OO-059	577.002	342.166	1.20766	20.5492	6.94339	116.459	1.37755	25.7689	105.31	40.6535	4484.62	12.6542	0.92937	1.67746	ND	1.69515	4.84355	ND	0.000969347	2130.86	1.90567	966.046	4.0756	ND	94.5761	1292.34	225.846	4232.71
OK3-OO-070	610.55	120.159	0.991765	16.6268	7.99302	8.07369	0.379596	3.67229	230.652	77.1069	1444.11	0.313123	ND	5.09666	2.29167	2.51009	3.91155	0.221874	0.447725	345.66	4.85071	685.228	2.051	ND	77.5551	1069.14	16.2036	66.8365
OK3-OO-075	1426.96	169.07	9.07269	22.408	22.2417	34.9702	5.19056	22.3934	293.625	269.572	769.034	4.07519	0.537916	14.8758	0.160245	3.22971	1.5581	0.290485	0.108828	426.591	0.0171989	73.5485	2.85419	0.50477	153.097	4561.34	2.34207	284.401
OK3-OO-077	966.663	123.875	10.0793	22.408	26.3096	30.4644	6.8711	12.3372	328.739	176.211	1540.16	1.79495	0.537916	23.2568	0.452011	3.9596	2.31938	0.0510809	0.170391	898.046	0.350315	232.974	2.38483	1.38373	66.1165	910.993	ND	ND
OK3-OO-078	1364.3	876.618	8.55789	12.63	32.2099	38.3259	ND	163.579	38.1117	9.74483	1641.82	63.6223	ND	6.8758	0.829402	3.22971	3.5434	0.0858974	0.170391	408.294	1.94582	604.745	1.07076	2.27359	118.02	2017.32	ND	589.2
OK3-OO-080	4680.8	329.716	17.2766	72.0744	33.8488	78.6294	ND	68.8845	278.449	5.43799	4158.32	23.3702	1.31693	13.9008	0.829402	2.52037	2.51775	0.422703	0.497206	1915.56	ND	959.216	2.38483	0.50477	218.986	8320.11	80.4745	ND
OK3-OO-099	1027.18	258.774	1.49483	22.408	14.4541	55.3045	ND	27.7387	553.072	3.20676	2870.54	5.45952	5.55982	4.84936	0.452011	4.7045	1.74284	0.231004	0.405813	2656.98	4.50294	726.424	4.06341	1.12871	107.238	1590	ND	180.806
OK3-OO-108	1130.28	384.158	ND	27.0683	23.9546	39.1347	ND	40.0627	52.4259	20.3014	2892.75	13.9409	4.20954	4.84936	0.452011	4.7045	1.0332	0.0510809	0.108828	454.756	ND	1234.56	2.15461	0.348076	40.2685	643.156	ND	78.0707
OK3-OO-142	1399.29	376.701	4.22568	1.58868	18.1504	75.6218	0.402194	36.6631	130.297	10.1224	4739.75	5.5742	5.58517	2.80589	0.905323	15.5009	3.6938	0.08702	0.127879	911.792	ND	1174.55	4.15915	2.10121	70.5232	880.035	71.6195	68.022
OK3-OO-184	6418.62	1968.41	13.5247	14.7761	50.5326	64.6435	9.31724	257.806	998.123	39.2888	10398.6	76.0212	6.97137	19.3687	0.600084	4.05097	9.33682	0.124872	ND	2065.56	6.20746	3005.44	6.2257	2.22018	45.8397	732.492	59.7302	113.952
OK3-OO-214	736.515	441.068	ND	18.544	6.62735	142.689	21.522	43.7044	20.3703	12.1912	3371.67	29.4526	10.3509	5.45722	0.905323	16.6984	3.6938	1.09842	0.382039	6799.42	6.66316	6043.63	21.2733	2.42331	115.043	2235.48	271.283	332.775
OK3-OO-224	2783.57	1020.02	9.78668	ND	102.528	36.6842	ND	145.586	1894.17	35.7453	3902.85	37.8048	3.21113	10.6275	0.206324	7.98668	7.26259	0.08702	0.0212988	2996.79	9.85115	3086.2	2.3805	3.45034	35.1684	448.666	ND	149.278
OK3-OO-229	1130.84	156.305	4.77989	5.46662	11.3419	247.131	0.371789	31.721	373.629	1.56883	6411.73	4.41217	7.10812	6.37038	0.913234	0.168148	3.4554	0.235304	0.00778916	23231.1	5.4287	5778.29	6.65332	ND	167.601	6287.63	13.42	103.555
OK3-OO-230	8715.72	595.791	15.6396	10.6191	21.5994	289.511	4.55615	39.5941	359.983	17.7179	6608.18	14.3546	11.9671	24.9378	0.768187	3.09311	12.7969	1.01726	0.285001	2815.21	6.20746	3752.07	8.28573	1.1884	139.483	6614.1	598.719	2261.04
OK3-OO-247	1445.83	211.979	10.3461	57.0063	30.3962	169.12	ND	36.1232	293.574	177.535	1739.28	20.8315	10.125	19.6762	0.913234	2.02223	5.9287	0.719704	1.10313	1977.24	8.49773	1528.37	6.41052	0.475179	97.5609	3574.46	92.1764	1248.29
OK3-OO-256	4085.41	360.44	7.03983	8.60267	91.3682	30.0137	2.05961	32.4888	2908.87	22.7527	8624.38	6.7734	4.91544	2.61108	0.103323	2.18615	0.838488	0.416919	ND	2825.26	3.35254	2859.59	7.52433	1.1884	41.9932	580.143	24.8384	30.4373
OK3-OO-285	1641.67	191.921	15.1698	1.82647	22.1345	84.9824	1.24829	33.4821	885.83	12.0459	2531.13	2.63826	0.559715	11.1671	0.283876	0.684421	10.4178	0.719704	0.294681	1717.33	2.767	1819.41	6.16707	0.116727	88.2812	1442.22	41.6841	103.555
OK3-OO-304	747.505	56.7268	2.93842	3.68319	18.0697	32.3254	9.64711	5.39513	272.378	0.0103445	512.766	0.343402	2.99233	7.0422	ND	1.45591	1.61164	0.815852	0.117948	1001.15	0.156657	961.581	24.2347	ND	47.0772	1071.73	51.9428	453.73
OK3-OO-307	3042.09	365.566	4.64594	12.6802	45.6012	66.5763	ND	23.9853	1117.21	6.34963	3145.37	3.65342	3.84905	12.8666	0.196461	3.56663	9.33682	ND	0.046851	341.92	0.118078	462.023	5.16097	1.51207	45.8397	1173.68	59.7302	159.479
OK3-OO-321	2821.31	1118.69	7.82573	73.0099	150.49	283.095	40.2292	100.394	478.716	2727.45	3106.92	45.5971	22.1976	297.762	1.35034	6.58991	42.9974	0.802067	ND	3731.75	7.88081	1248.59	28.7096	3.81781	166.296	9433.63	1081.57	1382.98
OK3-OO-341	2294.76	238.827	10.8107	32.2972	17.3177	58.6637	4.04315	15.701	276.152	4.00414	2307.5	5.8613	3.49294	9.94976	0.999354	0.187961	4.90036	0.593129	0.0139824	3302.44	8.04368	2782.75	10.6503	0.0261484	125.04	3807.99	ND	43.3821
OK3-OO-360	1045.93	270.974	4.81583	28.0768	17.8205	31.5659	ND	16.8786	51.759	0.893539	2617.29	6.97257	2.74151	12.7643	3.79575	1.02183	3.5919	0.138728	0.0139824	2839.34	35.5236	2274.47	11.4562	0.142434	59.8178	1280.19	ND	124.166
OK3-OO-366	337.275	195.364	1.40548	11.213	8.85305	138.896	ND	12.1703	16.7371	ND	1295.48	12.5806	1.9808	2.46958	2.10699	2.7984	2.46904	0.953285	0.294681	4574.5	ND	2924.67	9.74049	ND	237.943	9944.22	346.539	2653.4
OK3-OO-072	2182.89	759.297	2.5043	14.677	10.265	222.965	1.78589	71.9913	263.727	22.0649	2697.24	21.6758	0.706696	50.3965	3.56274	5.11165	8.7827	0.671367	0.447725	2624.75	22.2683	8479.63	12.5365	0.262219	198.948	5469.4	306.132	113.412
OK3-OO-073	567.267	219.909	0.991765	7.07684	3.14519	6.53845	0.379596	7.9849	15.4156	0.716112	2077.5	0.438123	0.149087	1.67746	2.29167	2.51009	3.01554	0.138833	0.0995696	655.064	4.85071	745.395	5.08021	0.262219	32.7207	272.157	ND	ND
OK3-OO-144	3818.14	355.922	2.25879	7.07684	59.7589	5.50524	ND	4.62752	2353.95	20.924	2832.68	0.483307	ND	9.62315	0.0486086	3.45968	6.7819	1.24246	0.564036	260.632	12.6886	197.739	ND	1.03324	12.7514	168.42	ND	7.56537
OK3-OO-145	911.534	211.508	ND	36.0299	10.5122	45.4782	ND	31.0833	246.246	3.20676	2707.78	10.4216	3.51272	8.40159	1.50692	2.52037	1.5581	0.0510809	0.0218428	1291.46	3.11804	672.256	3.57498	0.348076	103.296	1693.38	37.9116	ND
OK3-OO-148	3761.61	1397.45	35.899	40.3547	113.162	26.5571	34.026	230.919	1783.03	178.535	8346.29	68.5806	31.8055	10.4245	1.04242	2.52037	66.6521	0.231004	0.694314	312.466	3.11804	848.736	2.15461	0.348076	69.4663	1024.16	ND	784.918
OK3-OO-150	1808.2	209.366	4.69101	27.0683	44.6075	15.5573	ND	24.2676	219.735	16.6678	2344.33	5.11036	0.537916	34.2322	0.829402	3.22971	4.17867	0.128031	0.405813	1213.36	1.94582	1159.28	4.06341	4.11347	36.1354	546.144	ND	ND
OK3-OO-152	2561.56	246.961	14.2908	56.7894	101.767	20.8125	3.44069	33.25	240.241	163.704	3880.72	5.11036	4.20954	26.3327	0.829402	4.7045	4.82405	0.128031	0.108828	187.726	0.350315	249.972	2.15461	1.12871	65.6356	982.907	2.34207	180.806
OK3-OO-189	1964.05	2204.52	0.498848	14.677	43.3783	37.8361	3.64493	52.3669	542.64	2.69529	3520.3	232.584	0.92937	1.67746	2.91096	6.34966	4.37368	0.0720103	0.823988	578.088	8.50304	1338.87	3.73849	ND	125.314	2666.97	461.954	450.003
OK3-OO-218	2386.52	427.166	6.29844	7.47313	30.3652	109.555	ND	15.5393	1315.44	99.2865	11234.9	23.5008	0.393127	1.99255	ND	6.67632	20.2294	2.22104	0.00546588	1806.56	20.7412	6284.27	9.94727	0.951082	133.006	2828.89	231.995	218.27
OK3-OO-314	1061.47	156.943	0.761304	36.0299	13.2755	52.5479	1.60983	21.1791	529.861	6.53742	2164.77	3.39931	4.20954	4.84936	1.50692	2.52037	0.870249	0.290485	0.241338	679.792	0.350315	352.581	2.85419	ND	72.7876	858.23	8.10892	ND
OK3-OO-323	985.315	189.32	3.3624	19.0429	9.66197	52.8211	6.18513	7.15739	238.995	2.80135	4808.11	2.14053	6.29773	2.61108	0.600084	5.55505	1.76232	0.333162	0.146843	3962.21	6.20746	1502.51	8.28573	1.1884	49.5867	695.916	24.8384	592.485
OK3-OO-324	1478.42	1441.14	15.5009	8.60267	30.8826	158.735	ND	102.727	95.0351	215.283	7113.87	42.8617	7.63343	2.08684	0.0365519	2.18615	4.16072	ND	0.451921	1526.72	7.88081	1431.15	4.62074	0.618826	77.5634	1350.06	52.8989	667.353
OK3-OO-370	4323.3	771.791	15.2653	17.1825	28.4684	33.4442	0.267569	44.0907	1146.39	261.948	7090.01	34.4172	3.99076	169.296	0.00274446	0.665089	67.7054	0.228766	0.173868	761.437	47.6782	1339.92	4.22036	ND	42.6881	729.077	ND	43.3821
OK3-OO-003	1817.03	741.96	8.13794	12.6802	42.0596	13.2833	10.073	242.535	698.994	344.91	2366.67	44.8315	4.91544	8.06791	0.103323	3.09311	19.2505	0.600701	0.146843	3059.32	13.7376	436.144	4.07603	2.59966	37.7282	523.385	79.7462	221.525
OK3-OO-046	1396.3	710.994	22.711	12.6802	51.964	16.6662	4.55615	32.8597	143.812	166.269	6818.37	7.37071	4.91544	11.2925	0.447431	2.63221	18.9756	0.699448	0.0913169	1126.16	1.26147	956.08	6.2257	0.0504048	22.9784	297.023	ND	0.756263
OK3-OO-051	565.49	690.584	5.12769	12.6802	20.4377	26.6217	6.98443	75.441	536.125	98.189	3279.62	11.2788	2.02757	3.6853	0.768187	1.75775	2.79228	0.333162	ND	628.547	13.7376	115.673	3.25275	0.0504048	72.4025	1211.72	24.8384	43.0861
OK3-OO-074	2802.01	768.107	6.72346	21.203	26.1193	76.8296	12.2769	27.2475	560.468	107.964	6998.14	18.2336	4.91544	32.6386	0.196461	0.0803357	30.0801	0.255881	ND	2921.17	6.20746	2260.26	14.1484	ND	83.3062	1616.56	471.203	486.052
OK3-OO-076	2444.32	737.546	10.2861	4.76527	22.0278	35.2024	10.073	66.2748	630.156	256.029	4763.19	18.6674	3.84905	4.77775	0.950145	3.09311	3.8821	0.600701	0.000545647	978.616	ND	290.617	2.42717	1.1884	56.2715	849.561	79.7462	562.266
OK3-OO-082	2509.13	270.545	8.13794	8.60267	19.397	23.0038	1.23078	23.8053	962.027	309.932	7051.06	3.74247	5.6124	98.1669	0.103323	2.18615	10.4949	0.416919	0.046851	3509.17	3.35254	2536.2	11.2018	1.1884	62.692	1176.14	340.727	531.894
OK3-OO-085	1509.35	166.139	10.3461	15.0878	26.608	16.5207	ND	31.1267	1000.2	56.1729	2141.1	4.91572	ND	18.9244	ND	0.101734	9.65972	0.00138287	0.158445	824.77	2.767	533.113	0.294541	0.0490119	39.4248	527.462	1.05278	123.219
OK3-OO-087	11458.5	486.464	16.3088	40.4997	60.3217	294.184	0.267569	49.7446	230.259	67.9834	4933.78	29.89	8.90827	173.54	0.999354	0.187961	46.0572	1.14428	0.483567	14165	10.886	13089.2	7.51678	0.341723	92.4628	2563.2	99.7812	32.4337
OK3-OO-091	965.699	53.1433	8.9452	5.46662	21.5682	9.1549	1.24829	6.96146	227.402	58.5311	1916.14	0.409943	3.41723	2.46958	1.28592	0.257326	4.4926	0.235304	0.0602798	899.963	0.703646	245.093	0.671058	0.827823	17.3502	277.808	ND	ND
OK3-OO-106	6585.39	861.244	17.0752	23.7766	57.2755	80.6465	11.2314	71.9123	533.286	327.229	3181.64	59.9896	7.33773	1307.64	0.999354	0.0290378	19.2167	0.458231	0.239133	1089.95	27.8463	845.664	7.51678	0.0732271	67.6859	1432.45	132.652	325.47
OK3-OO-117	30386	403.136	29.8665	36.4378	141.922	5.834	ND	16.3837	2365.79	24.6528	4481.23	6.16287	4.72985	86.7078	0.413489	6.89062	6.72521	ND	ND	58.4875	13.9487	29.935	0.948417	0.0261484	2.27128	45.1678	58.8756	43.3821
OK3-OO-124	1376.23	155.546	9.30057	18.9537	31.1846	254.709	ND	47.8492	335.325	87.5562	3731.24	21.1679	4.36271	28.3437	0.283876	1.3864	1.00918	1.07617	0.462201	3041.85	2.767	2767.23	12.6866	0.0490119	149.556	9278.93	106.337	691.968
OK3-OO-135	209.952	56.1861	0.910468	ND	1.98196	3.50167	ND	3.49209	27.1933	ND	1467.75	1.1771	3.74228	6.05516	1.22976	0.833674	6.72521	0.395452	0.0373221	4690.2	5.46489	882.715	13.2257	0.0261484	3.82705	83.8183	ND	ND
OK3-OO-183	2561.63	695.904	5.76836	8.60267	13.9658	36.2594	ND	94.0275	177.749	3.22721	1253.78	24.0082	8.28414	46.9748	0.196461	2.18615	43.2314	0.699448	ND	1025.15	6.20746	2075.47	3.52778	3.81781	86.5864	2104.9	554.506	857.6
OK3-OO-186	8332.11	1464.27	7.51768	28.4084	42.2662	152.266	0.665692	163.945	26.2844	14.3033	2418.83	65.2757	0.149087	7.80504	2.29167	3.45968	6.29002	ND	0.564036	1680.08	50.8594	1149.61	4.0756	0.0977703	127.467	3016.86	225.846	ND
OK3-OO-191	1558.19	306.272	4.69101	56.7894	34.2517	92.6439	ND	44.0115	38.7477	10.7815	3822.72	9.71164	8.72143	16.3219	0.160245	3.9596	4.60799	0.0858974	0.170391	2589.09	7.83237	6758.42	4.06341	0.348076	157.483	2845.28	14.8483	180.806
OK3-OO-195	850.452	611.734	0.178965	28.4084	16.7165	0.596453	0.379596	10.0783	197.485	0.581242	698.973	14.9135	0.149087	4.20981	2.91096	3.45968	3.91155	ND	0.341869	27.441	0.075158	143.358	1.06365	ND	9.97547	93.4572	ND	ND
OK3-OO-221	386.603	723.724	0.59083	24.4819	14.6271	6.02252	1.37755	34.404	97.2463	10.3492	1116.72	37.691	0.149087	2.49051	0.0486086	3.45968	2.16812	0.31853	0.247646	103.961	4.85071	226.53	3.73849	ND	65.4888	657.889	43.1996	27.3108
OK3-OO-226	1112.12	551.359	10.8874	27.7447	55.2704	54.2005	2.05961	23.2662	492.777	5.44278	5316.47	45.8158	5.26536	8.61159	0.950145	3.09311	6.15162	0.124872	0.0155518	8828.73	15.9357	3660.75	18.3237	1.51207	72.6513	1192.5	86.2597	70.2833
OK3-OO-232	225.908	75.985	ND	ND	3.54857	3.92819	8.43072	2.92369	274.215	2.14448	672.696	1.77397	0.0345109	ND	1.19587	6.67632	0.770856	0.0104975	0.127879	146.138	3.8054	156.995	2.12364	3.09891	7.67962	48.6186	19.8892	14.2786
OK3-OO-243	2347.65	1329.74	6.40603	14.7761	48.6152	192.355	14.3902	128.68	2055.89	23.1628	8443.58	55.3109	6.97137	3.6853	0.950145	6.06983	6.15162	0.600701	0.000545647	10932.2	13.7376	2609.08	12.1305	2.59966	92.1007	1771.31	66.482	30.4373
OK3-OO-249	2520.82	1840.4	16.7386	12.6802	106.776	102.231	6.18513	320.78	831.601	92.278	7286.77	120.409	5.6124	8.06791	0.447431	1.75775	6.43976	ND	0.0155518	4083.59	1.26147	968.53	10.0113	1.1884	109.632	2957.42	141.56	486.052
OK3-OO-251	601.032	251.173	3.62546	23.7766	31.1951	3.23442	4.61991	13.701	52.3019	27.6474	976.047	13.774	3.49294	13.6809	2.56748	0.665089	18.7358	0.336098	0.173868	134.667	ND	459.452	1.78216	1.7863	8.74243	106.51	51.9428	1.6785
OK3-OO-258	3501.47	523.362	11.3347	1.39101	42.261	94.2686	14.3902	25.1585	347.514	518.349	2943.35	16.0723	0.933237	19.8479	0.447431	0.317911	4.72332	0.333162	ND	1872.18	3.35254	1255.03	11.2018	1.1884	110.478	7436.69	31.9512	470.697
OK3-OO-265	353.264	144.525	2.70854	5.46662	18.8277	47.8991	ND	20.2143	35.5874	6.47492	2177.06	1.47056	0.559715	2.46958	1.68562	0.886063	2.46904	0.162527	0.00778916	2628.54	11.8762	1733.62	7.37755	2.31846	62.3346	911.279	106.337	103.555
OK3-OO-275	9206.79	690.593	22.8253	9.0307	151.023	81.1277	76.5676	70.0659	2576.54	536.485	11879.1	17.0034	29.7481	282.149	0.905323	13.0605	221.995	0.893538	0.0212988	695.612	ND	8.87934	5.63372	0.708335	92.7097	1571.07	189.69	235.769
OK3-OO-276	16966.8	484.832	36.1747	56.7894	161.326	132.14	11.5647	61.9857	303.132	173.066	6788.36	11.8365	11.068	163.71	0.293377	3.59248	11.2251	0.00728007	0.497206	649.871	1.94582	656.303	3.81856	1.12871	127.738	16157.5	204.457	488.994
OK3-OO-283	24868.6	529.322	39.6601	14.7761	130.998	81.3134	40.6625	44.7088	932.447	1178.28	10507.6	7.97457	16.6385	1378.76	0.196461	2.18615	49.8879	1.24348	0.544076	6463.91	6.20746	1155.77	5.9616	2.59966	73.8908	1581.87	464.383	843.183
OK3-OO-286	2555.74	2047.3	17.0103	8.60267	40.9417	166.973	8.55059	235.732	678.155	3.66068	2026.51	97.3193	6.29773	2.61108	1.35034	2.18615	10.7839	1.01726	2.57948	1191.52	1.26147	1078.18	3.80227	0.618826	151.997	6691.03	4217.02	5864.86
OK3-OO-297	569.912	256.637	4.37535	ND	5.09788	20.9512	ND	24.3156	71.661	35.6873	2642.01	5.08487	1.02585	1.73941	ND	0.684421	1.00918	0.162527	0.374902	3359.65	8.49773	720.336	1.77536	0.0490119	50.5108	652.74	1.05278	184.855
OK3-OO-303	5300.42	2717.74	32.3116	19.0429	75.0294	97.0007	14.3902	957.425	2087.35	6128.46	11478.3	320.869	15.0535	3.6853	0.600084	2.63221	7.30699	0.699448	ND	587.843	7.88081	419.38	3.80227	1.1884	112.584	4456.95	859.288	4425.26
OK3-OO-315	6001.1	602.54	29.3207	7.36281	154.264	57.3442	5.96671	75.0919	471.213	228.183	5582.56	18.4589	4.83022	47.5386	0.283876	0.684421	20.2612	0.100781	0.22226	2502.88	ND	1087.32	2.97461	0.0490119	67.5345	1934.69	383.558	227.454
OK3-OO-327	1788.29	334.848	18.3566	7.36281	33.3333	19.1117	7.81149	36.3496	3052.63	347.848	3643.06	8.72224	3.8916	16.6416	0.0631861	0.513489	6.29461	ND	0.555936	538.632	ND	945.927	0.294541	0.0490119	78.7721	1371.12	237.613	625.718
OK3-OO-344	3273.55	598.719	5.96588	10.8226	25.5481	0.596453	ND	14.4558	603.535	74.0332	4036.14	2.23528	ND	20.2519	2.29167	2.51009	9.28907	ND	0.0995696	45.7459	ND	38.7904	0.447353	0.262219	2.50827	59.8749	ND	7.56537
OK3-OO-345	4699.28	213.423	5.44683	22.5154	85.3028	33.8263	0.379596	6.36408	335.935	29.8638	7300.57	0.530132	0.0276914	15.9067	3.56274	5.11165	13.8976	0.138833	0.0995696	2411.32	0.075158	4542.52	8.32014	ND	39.9377	522.432	25.2366	1.23859
OK3-OO-351	37754.3	606.981	23.2959	9.0307	175.509	133.661	95.3073	75.8596	5293.46	244	10376.6	16.4865	10.0024	306.184	0.0590971	4.00565	69.6513	0.08702	0.0212988	421.038	13.2915	83.0436	0.161035	0.143326	83.4427	2226.38	271.283	726.915
OK3-OO-361	3572.21	474.685	7.55886	1.58868	30.3652	46.3476	12.5263	81.0113	114.466	218.102	2205.33	38.5777	9.65102	59.9816	ND	13.0605	20.9322	1.09842	0.00546588	1446.74	13.2915	1672.64	4.15915	0.298864	106.229	1766.46	259.781	535.659
OK3-OO-001	965.944	1847.73	8.9452	7.36281	75.4864	24.4039	11.3468	236.742	670.965	36.7932	1307.32	308.908	4.83022	1.04802	0.0631861	0.513489	8.52753	0.0518765	0.104131	227.341	ND	77.1307	1.54347	0.641105	143.107	3667.58	2086.62	314.7
OK3-OO-009	1309.65	368.293	7.12176	12.703	57.3427	66.6261	21.9615	22.0607	1746.71	53.963	4286.11	23.2878	6.64347	ND	0.999354	0.665089	2.7622	0.280438	ND	649.468	13.9487	1433.45	7.94478	ND	75.6533	3071.12	ND	55.2169
OK3-OO-069	1087.63	413.069	10.688	5.46662	32.7279	168.553	ND	51.9915	422.523	111.375	4067.44	22.6743	2.46092	3.99747	1.68562	0.886063	5.56522	0.00138287	0.0602798	1433.45	ND	1168.96	1.09359	0.331451	119.745	2732.18	161.134	381.109
OK3-OO-093	5396.76	26136.7	19.8858	2.97246	305.819	101.493	40.3142	830.975	273.167	81.9592	3092	377.177	36.1867	15.8249	ND	6.67632	73.7797	7.39599	0.127879	626.21	1.41948	1002.47	7.51449	2.10121	206.891	12116.5	8534.34	85117.1
OK3-OO-097	1860.32	380.134	7.28214	32.2972	21.4147	22.617	2.89179	62.8817	43.3872	134.281	2022.46	20.0401	4.72985	37.6849	0.00274446	ND	15.8399	0.894859	0.117948	1030.48	10.886	1096.77	14.5623	0.0261484	45.7348	1638.25	ND	254.861
OK3-OO-123	435.629	171.416	9.57971	44.5868	51.4671	15.9842	11.5647	18.5162	230.426	70.281	959.651	1.79495	11.068	4.84936	0.829402	2.52037	2.31938	0.0510809	0.0218428	288.68	7.83237	144.849	4.8038	0.348076	56.3816	754.409	ND	ND
OK3-OO-133	962.152	464.467	5.18194	9.0307	25.4661	33.0494	ND	49.4309	122.469	152.479	3945.31	13.5266	ND	0.310392	0.0590971	9.28008	6.58986	0.698803	0.241163	2219.55	6.66316	619.504	4.15915	0.0339471	78.2875	1026.51	13.9951	157.781
OK3-OO-197	2977	4993.31	1.20766	10.8226	14.0469	107.621	1.78589	232.287	187.692	8.31239	2592.84	895.065	0.31102	9.62315	1.71163	6.34966	9.79722	0.5448	0.447725	1787.13	4.85071	4167.38	7.68723	1.03324	200.703	5816.04	1866.83	1074.61
OK3-OO-204	1338.66	455.529	18.9874	10.6027	45.0866	74.2328	ND	106.773	24.1761	34.2575	3597.43	83.21	1.1823	0.310392	ND	2.6475	0.239722	0.35047	0.0212988	846.708	ND	212.951	3.65627	ND	95.7836	1906.72	8.1568	192.174
OK3-OO-213	3812.65	1291.75	4.15213	10.8226	7.78383	12.9958	0.157438	52.9465	26.4365	8.1255	4066.69	82.1618	1.6626	0.262655	0.708978	5.11165	15.44	0.221874	0.0155958	251.927	8.50304	434.606	2.051	0.47911	119.702	1673.76	293.314	218.424
OK3-OO-238	1262.73	1011.89	10.2814	5.9367	39.8609	91.547	22.3422	336.151	78.5735	13.5349	1376.76	143.38	11.3795	27.157	ND	9.28008	6.25655	0.516677	0.180766	1857.01	1.41948	626.804	9.73297	1.79127	176.808	5729.03	1712.93	377.015
OK3-OO-259	6441.79	6512.92	10.5874	12.6802	111.209	140.115	8.55059	368.937	4687.88	223.243	4808.47	404.831	7.96019	50.0776	0.196461	2.18615	23.5767	0.600701	0.046851	1145.88	18.2427	709.883	4.62074	0.188976	110.267	5382.15	1818.08	531.894
OK3-OO-260	5907.46	3258.85	20.6961	10.6191	64.0667	227.905	12.991	323.239	205.659	279.265	4843.51	212.108	25.0458	41.2057	1.56637	4.05097	14.7892	0.416919	0.285001	2638.21	15.9357	1787.04	8.03341	1.1884	107.29	2427.96	688.278	1221.33
OK3-OO-287	962.517	472.716	5.17977	13.1499	26.9488	150.376	ND	54.9479	251.16	77.2913	4733.29	27.9294	9.28309	7.9713	0.913234	0.684421	2.46904	0.0518765	0.104131	4537.67	0.703646	4870.35	3.46441	ND	158.043	4492.71	56.176	470.137
OK3-OO-288	4072.93	2569.49	10.5874	19.0429	190.536	385.978	26.0845	321.014	681.245	4277.78	7084.6	205.415	23.535	206.873	0.950145	1.75775	57.6214	11.3362	0.146843	4192.66	7.88081	2601.16	17.3158	0.0504048	124.305	3511.61	484.65	1951.07
OK3-OO-293	1743.99	11921.1	16.065	18.9537	78.976	70.3989	11.3468	321.683	493.165	36.5183	2883.73	1271.36	7.55132	1.04802	0.0631861	2.7984	8.90411	0.317602	0.158445	2441.58	2.767	1012.99	1.77536	1.03403	97.5609	2522.52	351.92	1038.36
OK3-OO-313	1684.85	732.13	12.3511	13.1499	51.1172	45.938	1.24829	107.536	829.216	180.915	4525.43	20.8315	4.36271	3.99747	0.0631861	1.68701	5.56522	ND	0.294681	2265.28	ND	1277.79	1.77536	1.25853	45.4144	736.936	1.05278	292.707
OK3-OO-317	3850.97	345.005	16.8212	28.0768	58.6111	59.0026	8.56403	47.4247	520.606	40.9699	2464.16	17.893	13.0514	108.525	0.588841	1.22934	78.4122	1.05919	0.239133	340.955	10.886	1052.56	5.5547	0.0732271	83.4247	4407.45	258.099	187.288
OK3-OO-325	15009.2	1963.82	36.7007	15.0878	84.1326	92.1303	14.6746	187.922	3558.06	118.426	5546.1	187.266	9.70599	156.797	0.913234	1.68701	43.3114	0.235304	0.462201	827.544	8.49773	1379.31	0.878039	1.03403	124.248	3439.98	373.132	358.917
OK3-OO-326	941.554	302.108	8.23196	32.2972	25.2793	50.3672	10.7087	24.5739	158.481	222.556	1886.71	8.60901	9.12716	12.7643	3.79575	0.387165	4.45716	0.138728	0.173868	751.639	ND	922.175	9.41812	1.34303	82.241	1693.84	241.324	ND
OK3-OO-353	840.417	1317.95	0.643611	5.9367	17.5094	254.991	5.12509	92.8212	400.325	208.415	2223.69	180.638	5.58517	13.472	1.19587	15.5009	15.2893	0.698803	0.241163	39.8135	20.7412	87.3589	1.86693	ND	54.3646	1018.99	500.453	183.526
OK3-OO-355	3236.7	286.994	8.60462	12.1842	27.7161	96.8727	11.5333	117.516	284.015	693.923	3675.15	13.1749	6.73155	55.3329	0.206324	6.67632	4.94855	0.516677	0.546156	3495.9	3.8054	2143.08	5.14818	0.298864	97.3048	1541.65	148.505	761.331
OK3-OO-374	17814.5	143856	28.9876	27.7447	595.85	66.6958	66.6231	1743.97	575.165	527.13	12215.4	8622.4	73.975	276.936	2.51654	1.3506	200.107	15.2256	0.046851	1764.43	18.2427	1284.09	7.26756	2.22018	150.314	6107.99	9884.87	3016.14

## Sheet: Key
	OK3-11-XXX	11-month old children
	OK3-24-XXX	24-month old children
	OK3-OO-XXX	Parents
	ILI-OA-XXXX	Older adults (≥60 years of age)
	Symptoms	Answer to the question: are you at this moment experiencing a common cold and/or do you have complaints of a respiratory infection, such as otitis, laryngitis, sinusitis, bronchitis, or pneumonia?
	Childcare	Answer to the question: does the child attend childcare (≥0.5 days per week)?
	Siblings	Answer to the question: does the child have one or more siblings?
	1	Male/No/Negative
	2	Female/Yes/Positive
	ND	Not detected
	NA	Not available
